# Supplementary material for: Mean kinetic temperature evaluations through simulated temperature excursions and risk assessment with oral dosage usage for health programs
Source: BMC Public Health. 2022 Feb 14;22:300. doi: 10.1186/s12889-022-12660-9 (PMC8842539; doi:10.1186/s12889-022-12660-9)
Supplement: Supplementary file 1 — Additional file 1. [file 12889_2022_12660_MOESM1_ESM.xlsx]

## Sheet: Title Page
Mean Kinetic Temperature Evaluations for Temperature Excursions and Risk Assessment with Oral Dosage Usage for Health Programs
David Jenkins1*, Aida Cancel1, and Thomas Layloff2
1Product Quality and Compliance, FHI 360, 2810 Meridian Parkway, Suite 160, Durham, NC 27713, USA
2Retired, formerly with Product Quality and Compliance, FHI 360, 2810 Meridian Parkway, Suite 160, Durham, NC 27713, USA
*-To whom correspondence should be addressed.
	David Jenkins, Ph.D.
	Email: djenkins@fhi360.org
This Excel file contains all of the data and calculations used for the manuscript (including all figures).
Worksheet	Basic Contents
Summary-Model	provides the kinetic parameters used for the calculations and provides the data and plots used for Figures 1-4.
MKT Calculation Template	provides a simple small MKT calculation template used to build the larger templates for Scenarios 1-4
Scenario 1	provides all data calculations used for Scenario 1
Scenario 2	provides all data calculations used for Scenario 2
Scenario 3	provides all data calculations used for Scenario 3
Scenario 4	provides all data calculations used for Scenario 4
Risk Table	Worksheet used to generate the risk assessment for Figure 5

## Sheet: Summary-Model
								Assumptions	Focus on Tablets
-Calcualte Ea and A for each scenario									Zero Order Reaction (C=Co - kt)
-For scenarios 1 and 2, calculate incremental MKT for daily excursions at 30, 40, 50, and 60C									k=Ae^(-Ea/RT)	ln(k)=ln(A)-Ea/RT
-For scenarios 3 and 4, calculate incremental MKT for daily excursions at 40, 50, and 60C									Default Ea (kJ/mol) =	83.144
-For each scenario at each MKT, calculate the new T90 for assay									R (kJ/molK) =	0.008314				Scenario 1a - 25C/2yr product - stored at 25C										Scenario 2a - 25C/5yr product - stored at 25C										Scenario 3a - 30C/2yr product - stored at 30C								Scenario 4a - 30C/5yr product - stored at 30C
									Assay = 100% at time 0					Days	30C	40C	50C	60C	30C	40C	50C	60C		Days	30C	40C	50C	60C	30C	40C	50C	60C		Days	40C	50C	60C	40C	50C	60C		Days	40C	50C	60C	40C	50C	60C
Questions														0	0	0	0	0	720	720	720	720		0	0	0	0	0	1800	1800	1800	1800		0	0	0	0	720	720	720		0	0	0	0	1800	1800	1800
-what is impact of temperature excursion on loss of shelf life								Do not have manufacturer data and have to use default Ea						1	1.89827	5.19369	13.1871	32.7592	718.102	714.806	706.813	687.241		1	3.64038	6.8759	15.2029	35.2045	1796.36	1793.12	1784.8	1764.8		1	3.00251	7.77737	19.1681	716.997	712.223	700.832		1	4.71835	9.52727	21.1564	1795.28	1790.47	1778.84
-what is impact on storage at lower temperature (-3C below storage condition) on minimizing impact of excursion								Scenario 1a (25C)	25C label storage condition with 2 year EXP date					2	2.63393	9.20231	25.0002	61.4165	717.366	710.798	695	658.584		2	4.37739	10.8315	27.3358	66.3656	1795.62	1789.17	1772.66	1733.63		2	4.85346	14.2914	36.3123	715.147	705.709	683.688		2	6.57793	16.1503	39.0889	1793.42	1783.85	1760.91
								Scenario 1b (22C)	T90 (Assay) - assume 24 mo at 25C; do not know 40C data					3	3.36808	13.1871	36.6042		716.632	706.813	683.396			3	5.11381	14.7697	39.3048	96.4454	1794.89	1785.23	1760.7	1703.55		3	6.69487	20.6874		713.305	699.313			3	8.43367	22.7245	56.6635	1791.57	1777.28	1743.34
								Scenario 2a (25C)	25C label storage condition with 5 year EXP date					4	4.10074	16.3579			715.899	703.642				4	5.84962	18.6906	51.1133	125.499	1794.15	1781.31	1748.89	1674.5		4	8.52682	26.9684		711.473	693.032			4	10.2856	29.2504		1789.71	1770.75
								Scenario 2b (22C)	T90 (Assay) - assume 60 mo at 25C; do not know 40C data					5	4.83189	20.3002			715.168	699.7				5	6.58483	22.5944	62.7645	153.578	1793.42	1777.41	1737.24	1646.42		5	10.3494	33.1377		709.651	686.862			5	12.1336	35.7285		1787.87	1764.27
								Scenario 3a (25C)	30C label storage condition with 2 year EXP date					6	5.56156	24.2192			714.438	695.781				6	7.31943	26.481	74.2614	180.732	1792.68	1773.52	1725.74	1619.27		6	12.1626			707.837				6	13.9779	42.1594		1786.02	1757.84
								Scenario 3b (22C)	T90 (Assay) - assume 24 mo at 30C; do not know 40C data					7	6.28973	28.1148			713.71	691.885				7	8.05343	30.3507	85.6072	207.004	1791.95	1769.65	1714.39	1593		7	13.9667			706.033				7	15.8184			1784.18
								Scenario 4a (25C)	30C label storage condition with 5 year EXP date					8	7.01643	31.6649			712.984	688.335				8	8.78683	34.2035	96.8048	232.437	1791.21	1765.8	1703.2	1567.56		8	15.7615			704.239				8	17.655			1782.34
								Scenario 4b (22C)	T90 (Assay) - assume 60 mo at 30C; do not know 40C data					9	7.74164				712.258					9	9.51964	38.0396	107.857	257.071	1790.48	1761.96	1692.14	1542.93		9	17.5472			702.453				9	19.4879			1780.51
														10	8.46538				711.535					10	10.2518	41.8591	118.767	280.942	1789.75	1758.14	1681.23	1519.06		10	19.3239			700.676				10	21.3171			1778.68
								Assume Zero Order (C=Co - kt)						11	9.18765				710.812					11	10.9834	45.662			1789.02	1754.34				11	21.0917			698.908				11	23.1424			1776.86
								Scenario 1	%LC	t90 (25C)				12	9.90846				710.092					12	11.7145	49.4486			1788.29	1750.55				12	22.8505			697.149				12	24.9641			1775.04
									100	days				13	10.6278				709.372					13	12.4449	53.2188			1787.56	1746.78				13	24.6005			695.399				13	26.782			1773.22
									90	720				14	11.3457				708.654					14	13.1747	56.9728			1786.83	1743.03				14	26.3418			693.658				14	28.5961			1771.4
								Temp (oC)	Temp (K)	k (%LC/day)	Ea (kJ/mol)			15	12.0621				707.938					15	13.9039	60.7107			1786.1	1739.29				15	28.0743			691.926				15	30.4066			1769.59
								25	298.1	0.0138889	83.144			16	12.7771				707.223					16	14.6325	64.4326			1785.37	1735.57				16	29.7982			690.202				16	32.2134			1767.79
											A			17	13.4907				706.509					17	15.3605	68.1387			1784.64	1731.86				17								17	34.0165			1765.98
										5.15371e+12	5.15371e+12			18	14.2028				705.797					18	16.088	71.8289			1783.91	1728.17				18								18	35.8159			1764.18
								Scenario 2	%LC	t90 (25C)				19	14.9135				705.087					19	16.8148	75.5034			1783.19	1724.5				19								19	37.6116			1762.39
									100	days				20	15.6227				704.377					20	17.5411	79.1623			1782.46	1720.84				20								20
									90	1800				21	16.3305				703.669					21	18.2667	82.8058			1781.73	1717.19				21								21
								Temp (oC)	Temp (K)	k (%LC/day)	Ea (kJ/mol)			22	17.0369				702.963					22	18.9918	86.4338			1781.01	1713.57				22								22
								25	298.1	0.00555556	83.144			23	17.7419				702.258					23	19.7163	90.0466			1780.28	1709.95				23								23
											A			24	18.4455				701.555					24	20.4402	93.6441			1779.56	1706.36				24								24
										2.06148e+12	2.06148e+12			25	19.1477				700.852					25	21.1635	97.2266			1778.84	1702.77				25								25
								Scenario 3	%LC	t90 (30C)				26	19.8484				700.152					26	21.8862	100.794			1778.11	1699.21				26								26
									100	days				27	20.5478				699.452					27	22.6083	104.347			1777.39	1695.65				27								27
									90	720				28	21.2457				698.754					28	23.3298	107.884			1776.67	1692.12				28								28
								Temp (oC)	Temp (K)	k (%LC/day)	Ea (kJ/mol)			29	21.9423				698.058					29	24.0508	111.407			1775.95	1688.59				29								29
								30	303.1	0.0138889	83.144			30	22.6375				697.363					30	24.7712	114.916			1775.23	1685.08				30								30
											A													31	25.4909				1774.51													31
										2.96332e+12	2.96332e+12													32	26.2101				1773.79													32
								Scenario 4	%LC	t90 (30C)														33	26.9288				1773.07													33
									100	days														34	27.6468				1772.35													34
									90	1800														35	28.3642				1771.64													35
								Temp (oC)	Temp (K)	k (%LC/day)	Ea (kJ/mol)													36	29.0811				1770.92													36
								30	303.1	0.00555556	83.144													37	29.7974				1770.2													37
											A													38	30.5131				1769.49													38
										1.18533e+12	1.18533e+12
														Scenario 1b - 25C/2yr product - stored at 22C										Scenario 2b - 25C/5yr product - stored at 22C										Scenario 3b - 30C/2yr product - stored at 27C								Scenario 4b - 30C/5yr product - stored at 27C
														Days	30C	40C	50C	60C	30C	40C	50C	60C		Days	30C	40C	50C	60C	30C	40C	50C	60C		Days	40C	50C	60C	40C	50C	60C		Days	40C	50C	60C	40C	50C	60C
														0	0	0	0	0	720	720	720	720		0	0	0	0	0	1800	1800	1800	1800		0	0	0	0	720	720	720		0	0	0	0	1800	1800	1800
														1	0	0	0	0	720	720	720	720		1	0	0	0	0	1800	1800	1800	1800		1	0	0	0	720	720	720		1	0	0	0	1800	1800	1800
														2	0	0	0	0	720	720	720	720		2	0	0	0	0	1800	1800	1800	1800		2	0	0	0	720	720	720		2	0	0	0	1800	1800	1800
														3	0	0	0	0	720	720	720	720		3	0	0	0	0	1800	1800	1800	1800		3	0	0	0	720	720	720		3	0	0	0	1800	1800	1800
														4	0	0	0	0	720	720	720	720		4	0	0	0	0	1800	1800	1800	1800		4	0	0	0	720	720	720		4	0	0	0	1800	1800	1800
														5	0	0	0	0	720	720	720	720		5	0	0	0	0	1800	1800	1800	1800		5	0	0	0	720	720	720		5	0	0	0	1800	1800	1800
														6	0	0	0	0	720	720	720	720		6	0	0	0	0	1800	1800	1800	1800		6	0	0	0	720	720	720		6	0	0	0	1800	1800	1800
														7	0	0	0	24.9042	720	720	720	695.096		7	0	0	0	0	1800	1800	1800	1800		7	0	0	0	720	720	720		7	0	0	0	1800	1800	1800
														8	0	0	0	54.6043	720	720	720	665.396		8	0	0	0	0	1800	1800	1800	1800		8	0	0	0	720	720	720		8	0	0	0	1800	1800	1800
														9	0	0	0		720	720	720			9	0	0	0	0	1800	1800	1800	1800		9	0	0	0	720	720	720		9	0	0	0	1800	1800	1800
														10	0	0	0		720	720	720			10	0	0	0	0	1800	1800	1800	1800		10	0	0	0	720	720	720		10	0	0	0	1800	1800	1800
														11	0	0	0		720	720	720			11	0	0	0	0	1800	1800	1800	1800		11	0	0	5.62912	720	720	714.371		11	0	0	0	1800	1800	1800
														12	0	0	0		720	720	720			12	0	0	0	0	1800	1800	1800	1800		12	0	0	23.697	720	720	696.303		12	0	0	0	1800	1800	1800
														13	0	0	0		720	720	720			13	0	0	0	0	1800	1800	1800	1800		13	0	0	40.8735	720	720	679.127		13	0	0	0	1800	1800	1800
														14	0	0	0		720	720	720			14	0	0	0	0	1800	1800	1800	1800		14	0	0		720	720			14	0	0	0	1800	1800	1800
														15	0	0	0		720	720	720			15	0	0	0	0	1800	1800	1800	1800		15	0	0		720	720			15	0	0	0	1800	1800	1800
														16	0	0	0		720	720	720			16	0	0	0	14.4413	1800	1800	1800	1785.56		20	0	0		720	720			16	0	0	0	1800	1800	1800
														17	0	0	8.80993		720	720	711.19			17	0	0	0	46.608	1800	1800	1800	1753.39		25	0	0		720	720			17	0	0	0	1800	1800	1800
														18	0	0	21.0024		720	720	698.998			18	0	0	0		1800	1800	1800			28	0	0		720	720			18	0	0	0	1800	1800	1800
														19	0	0	32.7838		720	720	687.216			19	0	0	0		1800	1800	1800			29	0	1.53788		720	718.462			19	0	0	0	1800	1800	1800
														20	0	0			720	720				20	0	0	0		1800	1800	1800			30	0	8.44096		720	711.559			20	0	0	0	1800	1800	1800
														21	0	0			720	720				21	0	0	0		1800	1800	1800			31	0	15.2126		720	704.787			21	0	0	0	1800	1800	1800
														22	0	0			720	720				22	0	0	0		1800	1800	1800			32	0	21.8566		720	698.143			22	0	0	0	1800	1800	1800
														23	0	0			720	720				23	0	0	0		1800	1800	1800			33	0	28.3766		720	691.623			23	0	0	0	1800	1800	1800
														24	0	0			720	720				24	0	0	0		1800	1800	1800			34	0	34.7758		720	685.224			24	0	0	0	1800	1800	1800
														25	0	0			720	720				25	0	0	0		1800	1800	1800			50	0			720				25	0	0	0	1800	1800	1800
														26	0	0			720	720				26	0	0	0		1800	1800	1800			75	0			720				26	0	0	0	1800	1800	1800
														27	0	0			720	720				27	0	0	0		1800	1800	1800			90	0			720				27	0	0	4.7561	1800	1800	1795.24
														28	0	0			720	720				28	0	0	0		1800	1800	1800			93	0			720				28	0	0	23.2933	1800	1800	1776.71
														29	0	0			720	720				29	0	0	0		1800	1800	1800			94	0.896268			719.104				29	0	0	41.4516	1800	1800	1758.55
														30	0	0			720	720				30	0	0	0		1800	1800	1800			96	5.16546			714.835				30	0	0	59.2425	1800	1800	1740.76
														48	0	0			720	720				40	0	0	0		1800	1800	1800			98	9.38425			710.616				40	0	0		1800	1800
														49	0	2.69338			720	717.307				41	0	0	3.22036		1800	1800	1796.78			100	13.5535			706.446				70	0	0		1800	1800
														52	0	15.2273			720	704.773				42	0	0	15.8006		1800	1800	1784.2			102	17.6742			702.326				72	0	0.352912		1800	1799.65
														200	0	341.503			720	378.497				43	0	0	28.2058		1800	1800	1771.79			104	21.7471			698.253				74	0	14.2393		1800	1785.76
														203	1.80764				718.192					44	0	0	40.4398		1800	1800	1759.56			105	23.7658			696.234				75	0	21.1024		1800	1778.9
														215	13.8956				706.104					100	0	0			1800	1800				106	25.773			694.227				76	0	27.913		1800	1772.09
														240	38.1358				681.864					120	0	0			1800	1800				107	27.7685			692.231				77	0	34.6716		1800	1765.33
																								122	0	4.6048			1800	1795.4				108	29.7527			690.247				78	0	41.3788		1800	1758.62
																								124	0	13.0892			1800	1786.91												80	0	54.6416		1800	1745.36
																								125	0	17.3015			1800	1782.7												90	0	118.064		1800	1681.94
																								128	0	29.8198			1800	1770.18												100	0	177.039		1800	1622.96
																								129	0	33.9536			1800	1766.05												200	0			1800
																								130	0	38.0682			1800	1761.93												230	0			1800
																								250	0				1800													235	2.24067			1797.76
																								500	0				1800													240	12.9136			1787.09
																								510	7.07689				1792.92													245	23.4606			1776.54
																								520	17.2356				1782.76													250	33.8839			1766.12
																								530	27.2798				1772.72													255	44.1855			1755.81
																								540	37.2115				1762.79
																								550	47.0325				1752.97
[truncated: 5 more columns]

## Sheet: MKT Calculation Template
Mean Kinetic Temperature Calculation
Ea (KJ/mol)	83.144
R (KJ/(molK))	0.0083144
24 hour interval	T (oC)	T(K)	Individual e(-Ea/RT)
1	22.5	295.6	2.03252e-15
2	22.5	295.6	2.03252e-15
3	22.5	295.6	2.03252e-15
4	33	306.1	6.48644e-15
5	35	308.1	8.01874e-15
6	37	310.1	9.88595e-15
7	35	308.1	8.01874e-15
8	33	306.1	6.48644e-15
9	22.5	295.6	2.03252e-15
10	22.5	295.6	2.03252e-15
Average Temperature	28.55	301.65	Sum of e(-Ea/RT)
Mean Kinetic Temperature	30.4054	303.505	4.90589e-14

## Sheet: Scenario 1
a - Do not have manufacturer data and have to use default Ea																					a - Do not have manufacturer data and have to use default Ea
Scenario 1a	25C label storage condition with 2 year EXP date																				Scenario 1b	25C label storage condition with 2 year EXP date
	T90 (Assay) - assume 24 mo at 25C; do not know 40C data																					T90 (Assay) - assume 24 mo at 25C; do not know 40C data
Mean Kinetic Temperature Calculation																					Mean Kinetic Temperature Calculation
Average Temperature	25.0347	298.135	Sum								Co=100	Days	15days	705	0.98						Average Temperature	22.0556	295.156	Sum								Co=100					Days		705	0.98
Mean Kinetic Temperature	25.0455	298.146	1.95346e-12		MKT for the number of days						T90 default	720	30days	690	0.96						Mean Kinetic Temperature	22.087	295.187	1.39577e-12		MKT for the number of days						T90 default					720		690	0.96
Ea (KJ/mol)	83.144				at the respective excusrion temperature						T90 in Days as a result of respective MKT										Ea (KJ/mol)	83.144				at the respective excusrion temperature						T90 in Days as a result of respective MKT
R (KJ/(molK))	0.0083144				Days	30C	40C	50C	60C		Days	% 30C	% 40C	% 50C	% 60C	30C	40C	50C	60C		R (KJ/(molK))	0.0083144				Days	30C	40C	50C	60C		Days	% 30C	% 40C	% 50C	% 60C	% 30C	% 40C	% 50C	% 60C	30C	40C	50C	60C
24 hour interval	T (oC)	T(K)	e(-Ea/RT)		0	25	25	25	25		0	100	100	100	100	720	720	720	720		24 hour interval	T (oC)	T(K)	e(-Ea/RT)		0	22	22	22	22		0	100	100	100	100	100	100	100	100	720	720	720	720
1	30	303.1	4.69437e-15		1	25.0091	25.05	25.15	25.4		1	99.7364	99.2787	98.1685	95.4501	718.102	714.806	706.813	687.241		1	30	303.1	4.69437e-15		1	22.0175	22.0725	22.2134	22.5488		1	100	100	100	100	100	100	100	100	720	720	720	720
2	30	303.1	4.69437e-15		2	25.0182	25.1	25.3	25.78		2	99.6342	98.7219	96.5278	91.4699	717.366	710.798	695	658.584		2	30	303.1	4.69437e-15		2	22.0349	22.1444	22.4221	23.0669		2	100	100	100	100	100	100	100	100	720	720	720	720
3	30	303.1	4.69437e-15		3	25.0273	25.15	25.45			3	99.5322	98.1685	94.9161		716.632	706.813	683.396			3	30	303.1	4.69437e-15		3	22.0523	22.2157	22.6261	23.5578		3	100	100	100	100	100	100	100	100	720	720	720	720
4	30	303.1	4.69437e-15		4	25.0364	25.19				4	99.4305	97.7281			715.899	703.642				4	30	303.1	4.69437e-15		4	22.0697	22.2866	22.8258	24.0242		4	100	100	100	100	100	100	100	100	720	720	720	720
5	30	303.1	4.69437e-15		5	25.0455	25.24				5	99.3289	97.1805			715.168	699.7				5	30	303.1	4.69437e-15		5	22.087	22.3568	23.0213	24.4685		5	100	100	100	100	100	100	100	100	720	720	720	720
6	25	298.1	2.69928e-15		6	25.0546	25.29				6	99.2276	96.6362			714.438	695.781				6	22	295.1	1.9193e-15		6	22.1043	22.4266	23.2128	24.8927		6	100	100	100	100	100	100	100	100	720	720	720	720
7	25	298.1	2.69928e-15		7	25.0636	25.34				7	99.1264	96.0952			713.71	691.885				7	22	295.1	1.9193e-15		7	22.1216	22.4958	23.4004	25.2988		7	100	100	100	96.5411	100	100	100	96.5411	720	720	720	695.096
8	25	298.1	2.69928e-15		8	25.0727	25.3858				8	99.0255	95.6021			712.984	688.335				8	22	295.1	1.9193e-15		8	22.1389	22.5645	23.5843	25.6881		8	100	100	100	92.4161	100	100	100	92.4161	720	720	720	665.396
9	25	298.1	2.69928e-15		9	25.0817					9	98.9248				712.258					9	22	295.1	1.9193e-15		9	22.1561	22.6327	23.7647			9	100	100	100		100	100	100		720	720	720
10	25	298.1	2.69928e-15		10	25.0908					10	98.8243				711.535					10	22	295.1	1.9193e-15		10	22.1732	22.7004	23.9416			10	100	100	100		100	100	100		720	720	720
11	25	298.1	2.69928e-15		11	25.0998					11	98.7239				710.812					11	22	295.1	1.9193e-15		11	22.1904	22.7677	24.1153			11	100	100	100		100	100	100		720	720	720
12	25	298.1	2.69928e-15		12	25.1088					12	98.6238				710.092					12	22	295.1	1.9193e-15		12	22.2075	22.8344	24.2859			12	100	100	100		100	100	100		720	720	720
13	25	298.1	2.69928e-15		13	25.1179					13	98.5239				709.372					13	22	295.1	1.9193e-15		13	22.2246	22.9007	24.4534			13	100	100	100		100	100	100		720	720	720
14	25	298.1	2.69928e-15		14	25.1269					14	98.4242				708.654					14	22	295.1	1.9193e-15		14	22.2417	22.9665	24.6179			14	100	100	100		100	100	100		720	720	720
15	25	298.1	2.69928e-15		15	25.1359					15	98.3247				707.938					15	22	295.1	1.9193e-15		15	22.2587	23.0318	24.7797			15	100	100	100		100	100	100		720	720	720
16	25	298.1	2.69928e-15		16	25.1448					16	98.2254				707.223					16	22	295.1	1.9193e-15		16	22.2757	23.0967	24.9387			16	100	100	100		100	100	100		720	720	720
17	25	298.1	2.69928e-15		17	25.1538					17	98.1263				706.509					17	22	295.1	1.9193e-15		17	22.2926	23.1611	25.0951			17	100	100	98.7764		100	100	98.7764		720	720	711.19
18	25	298.1	2.69928e-15		18	25.1628					18	98.0274				705.797					18	22	295.1	1.9193e-15		18	22.3096	23.2251	25.2489			18	100	100	97.083		100	100	97.083		720	720	698.998
19	25	298.1	2.69928e-15		19	25.1718					19	97.9287				705.087					19	22	295.1	1.9193e-15		19	22.3264	23.2887	25.4003			19	100	100	95.4467		100	100	95.4467		720	720	687.216
20	25	298.1	2.69928e-15		20	25.1807					20	97.8302				704.377					20	22	295.1	1.9193e-15		20	22.3433	23.3518				20	100	100			100	100			720	720
21	25	298.1	2.69928e-15		21	25.1897					21	97.7319				703.669					21	22	295.1	1.9193e-15		21	22.3602	23.4145				21	100	100			100	100			720	720
22	25	298.1	2.69928e-15		22	25.1986					22	97.6338				702.963					22	22	295.1	1.9193e-15		22	22.377	23.4768				22	100	100			100	100			720	720
23	25	298.1	2.69928e-15		23	25.2075					23	97.5358				702.258					23	22	295.1	1.9193e-15		23	22.3937	23.5387				23	100	100			100	100			720	720
24	25	298.1	2.69928e-15		24	25.2164					24	97.4381				701.555					24	22	295.1	1.9193e-15		24	22.4105	23.6001				24	100	100			100	100			720	720
25	25	298.1	2.69928e-15		25	25.2254					25	97.3406				700.852					25	22	295.1	1.9193e-15		25	22.4272	23.6612				25	100	100			100	100			720	720
26	25	298.1	2.69928e-15		26	25.2343					26	97.2433				700.152					26	22	295.1	1.9193e-15		26	22.4439	23.7219				26	100	100			100	100			720	720
27	25	298.1	2.69928e-15		27	25.2431					27	97.1461				699.452					27	22	295.1	1.9193e-15		27	22.4605	23.7822				27	100	100			100	100			720	720
28	25	298.1	2.69928e-15		28	25.252					28	97.0492				698.754					28	22	295.1	1.9193e-15		28	22.4772	23.842				28	100	100			100	100			720	720
29	25	298.1	2.69928e-15		29	25.2609					29	96.9525				698.058					29	22	295.1	1.9193e-15		29	22.4938	23.9016				29	100	100			100	100			720	720
30	25	298.1	2.69928e-15		30	25.2698					30	96.8559				697.363					30	22	295.1	1.9193e-15		30	22.5103	23.9607				30	100	100			100	100			720	720
31	25	298.1	2.69928e-15																		31	22	295.1	1.9193e-15		48		24.9661				48	100	100			100	100			720	720
32	25	298.1	2.69928e-15																		32	22	295.1	1.9193e-15		49	22.8196	25.019				49	100	99.6259			100	99.6259			720	717.307
33	25	298.1	2.69928e-15																		33	22	295.1	1.9193e-15		52	22.8675	25.1757				52	100	97.8851			100	97.8851			720	704.773
34	25	298.1	2.69928e-15																		34	22	295.1	1.9193e-15		200	24.9699	30.8111				200	100	52.5691			100	52.5691			720	378.497
35	25	298.1	2.69928e-15																		35	22	295.1	1.9193e-15		203	25.008					203	99.7489				99.7489				718.192
36	25	298.1	2.69928e-15																		36	22	295.1	1.9193e-15		215	25.1589					215	98.0701				98.0701				706.104
37	25	298.1	2.69928e-15																		37	22	295.1	1.9193e-15		240	25.47					240	94.7034				94.7034				681.864
38	25	298.1	2.69928e-15																		38	22	295.1	1.9193e-15
39	25	298.1	2.69928e-15																		39	22	295.1	1.9193e-15
40	25	298.1	2.69928e-15																		40	22	295.1	1.9193e-15
41	25	298.1	2.69928e-15																		41	22	295.1	1.9193e-15
42	25	298.1	2.69928e-15																		42	22	295.1	1.9193e-15
43	25	298.1	2.69928e-15																		43	22	295.1	1.9193e-15
44	25	298.1	2.69928e-15																		44	22	295.1	1.9193e-15
45	25	298.1	2.69928e-15																		45	22	295.1	1.9193e-15
46	25	298.1	2.69928e-15																		46	22	295.1	1.9193e-15
47	25	298.1	2.69928e-15																		47	22	295.1	1.9193e-15
48	25	298.1	2.69928e-15																		48	22	295.1	1.9193e-15
49	25	298.1	2.69928e-15																		49	22	295.1	1.9193e-15
50	25	298.1	2.69928e-15																		50	22	295.1	1.9193e-15
51	25	298.1	2.69928e-15																		51	22	295.1	1.9193e-15
52	25	298.1	2.69928e-15																		52	22	295.1	1.9193e-15
53	25	298.1	2.69928e-15																		53	22	295.1	1.9193e-15
54	25	298.1	2.69928e-15																		54	22	295.1	1.9193e-15
55	25	298.1	2.69928e-15																		55	22	295.1	1.9193e-15
56	25	298.1	2.69928e-15																		56	22	295.1	1.9193e-15
57	25	298.1	2.69928e-15																		57	22	295.1	1.9193e-15
58	25	298.1	2.69928e-15																		58	22	295.1	1.9193e-15
59	25	298.1	2.69928e-15																		59	22	295.1	1.9193e-15
60	25	298.1	2.69928e-15																		60	22	295.1	1.9193e-15
61	25	298.1	2.69928e-15																		61	22	295.1	1.9193e-15
62	25	298.1	2.69928e-15																		62	22	295.1	1.9193e-15
63	25	298.1	2.69928e-15																		63	22	295.1	1.9193e-15
64	25	298.1	2.69928e-15																		64	22	295.1	1.9193e-15
65	25	298.1	2.69928e-15																		65	22	295.1	1.9193e-15
66	25	298.1	2.69928e-15																		66	22	295.1	1.9193e-15
67	25	298.1	2.69928e-15																		67	22	295.1	1.9193e-15
68	25	298.1	2.69928e-15																		68	22	295.1	1.9193e-15
69	25	298.1	2.69928e-15																		69	22	295.1	1.9193e-15
70	25	298.1	2.69928e-15																		70	22	295.1	1.9193e-15
71	25	298.1	2.69928e-15																		71	22	295.1	1.9193e-15
72	25	298.1	2.69928e-15																		72	22	295.1	1.9193e-15
73	25	298.1	2.69928e-15																		73	22	295.1	1.9193e-15
74	25	298.1	2.69928e-15																		74	22	295.1	1.9193e-15
75	25	298.1	2.69928e-15																		75	22	295.1	1.9193e-15
76	25	298.1	2.69928e-15																		76	22	295.1	1.9193e-15
77	25	298.1	2.69928e-15																		77	22	295.1	1.9193e-15
78	25	298.1	2.69928e-15																		78	22	295.1	1.9193e-15
79	25	298.1	2.69928e-15																		79	22	295.1	1.9193e-15
80	25	298.1	2.69928e-15																		80	22	295.1	1.9193e-15
81	25	298.1	2.69928e-15																		81	22	295.1	1.9193e-15
82	25	298.1	2.69928e-15																		82	22	295.1	1.9193e-15
83	25	298.1	2.69928e-15																		83	22	295.1	1.9193e-15
84	25	298.1	2.69928e-15																		84	22	295.1	1.9193e-15
85	25	298.1	2.69928e-15																		85	22	295.1	1.9193e-15
86	25	298.1	2.69928e-15																		86	22	295.1	1.9193e-15
87	25	298.1	2.69928e-15																		87	22	295.1	1.9193e-15
88	25	298.1	2.69928e-15																		88	22	295.1	1.9193e-15
89	25	298.1	2.69928e-15																		89	22	295.1	1.9193e-15
90	25	298.1	2.69928e-15																		90	22	295.1	1.9193e-15
91	25	298.1	2.69928e-15																		91	22	295.1	1.9193e-15
92	25	298.1	2.69928e-15																		92	22	295.1	1.9193e-15
93	25	298.1	2.69928e-15																		93	22	295.1	1.9193e-15
94	25	298.1	2.69928e-15																		94	22	295.1	1.9193e-15
95	25	298.1	2.69928e-15																		95	22	295.1	1.9193e-15
96	25	298.1	2.69928e-15																		96	22	295.1	1.9193e-15
97	25	298.1	2.69928e-15																		97	22	295.1	1.9193e-15
98	25	298.1	2.69928e-15																		98	22	295.1	1.9193e-15
99	25	298.1	2.69928e-15																		99	22	295.1	1.9193e-15
100	25	298.1	2.69928e-15																		100	22	295.1	1.9193e-15
101	25	298.1	2.69928e-15																		101	22	295.1	1.9193e-15
102	25	298.1	2.69928e-15																		102	22	295.1	1.9193e-15
103	25	298.1	2.69928e-15																		103	22	295.1	1.9193e-15
104	25	298.1	2.69928e-15																		104	22	295.1	1.9193e-15
105	25	298.1	2.69928e-15																		105	22	295.1	1.9193e-15
106	25	298.1	2.69928e-15																		106	22	295.1	1.9193e-15
107	25	298.1	2.69928e-15																		107	22	295.1	1.9193e-15
108	25	298.1	2.69928e-15																		108	22	295.1	1.9193e-15
109	25	298.1	2.69928e-15																		109	22	295.1	1.9193e-15
110	25	298.1	2.69928e-15																		110	22	295.1	1.9193e-15
111	25	298.1	2.69928e-15																		111	22	295.1	1.9193e-15
112	25	298.1	2.69928e-15																		112	22	295.1	1.9193e-15
113	25	298.1	2.69928e-15																		113	22	295.1	1.9193e-15
114	25	298.1	2.69928e-15																		114	22	295.1	1.9193e-15
115	25	298.1	2.69928e-15																		115	22	295.1	1.9193e-15
116	25	298.1	2.69928e-15																		116	22	295.1	1.9193e-15
117	25	298.1	2.69928e-15																		117	22	295.1	1.9193e-15
118	25	298.1	2.69928e-15																		118	22	295.1	1.9193e-15
119	25	298.1	2.69928e-15																		119	22	295.1	1.9193e-15
120	25	298.1	2.69928e-15																		120	22	295.1	1.9193e-15
121	25	298.1	2.69928e-15																		121	22	295.1	1.9193e-15
122	25	298.1	2.69928e-15																		122	22	295.1	1.9193e-15
123	25	298.1	2.69928e-15																		123	22	295.1	1.9193e-15
124	25	298.1	2.69928e-15																		124	22	295.1	1.9193e-15
125	25	298.1	2.69928e-15																		125	22	295.1	1.9193e-15
126	25	298.1	2.69928e-15																		126	22	295.1	1.9193e-15
127	25	298.1	2.69928e-15																		127	22	295.1	1.9193e-15
128	25	298.1	2.69928e-15																		128	22	295.1	1.9193e-15
129	25	298.1	2.69928e-15																		129	22	295.1	1.9193e-15
130	25	298.1	2.69928e-15																		130	22	295.1	1.9193e-15
131	25	298.1	2.69928e-15																		131	22	295.1	1.9193e-15
132	25	298.1	2.69928e-15																		132	22	295.1	1.9193e-15
133	25	298.1	2.69928e-15																		133	22	295.1	1.9193e-15
134	25	298.1	2.69928e-15																		134	22	295.1	1.9193e-15
135	25	298.1	2.69928e-15																		135	22	295.1	1.9193e-15
136	25	298.1	2.69928e-15																		136	22	295.1	1.9193e-15
137	25	298.1	2.69928e-15																		137	22	295.1	1.9193e-15
138	25	298.1	2.69928e-15																		138	22	295.1	1.9193e-15
139	25	298.1	2.69928e-15																		139	22	295.1	1.9193e-15
140	25	298.1	2.69928e-15																		140	22	295.1	1.9193e-15
141	25	298.1	2.69928e-15																		141	22	295.1	1.9193e-15
142	25	298.1	2.69928e-15																		142	22	295.1	1.9193e-15
143	25	298.1	2.69928e-15																		143	22	295.1	1.9193e-15
144	25	298.1	2.69928e-15																		144	22	295.1	1.9193e-15
145	25	298.1	2.69928e-15																		145	22	295.1	1.9193e-15
146	25	298.1	2.69928e-15																		146	22	295.1	1.9193e-15
147	25	298.1	2.69928e-15																		147	22	295.1	1.9193e-15
148	25	298.1	2.69928e-15																		148	22	295.1	1.9193e-15
149	25	298.1	2.69928e-15																		149	22	295.1	1.9193e-15
150	25	298.1	2.69928e-15																		150	22	295.1	1.9193e-15
151	25	298.1	2.69928e-15																		151	22	295.1	1.9193e-15
152	25	298.1	2.69928e-15																		152	22	295.1	1.9193e-15
153	25	298.1	2.69928e-15																		153	22	295.1	1.9193e-15
154	25	298.1	2.69928e-15																		154	22	295.1	1.9193e-15
155	25	298.1	2.69928e-15																		155	22	295.1	1.9193e-15
156	25	298.1	2.69928e-15																		156	22	295.1	1.9193e-15
157	25	298.1	2.69928e-15																		157	22	295.1	1.9193e-15
158	25	298.1	2.69928e-15																		158	22	295.1	1.9193e-15
159	25	298.1	2.69928e-15																		159	22	295.1	1.9193e-15
160	25	298.1	2.69928e-15																		160	22	295.1	1.9193e-15
161	25	298.1	2.69928e-15																		161	22	295.1	1.9193e-15
162	25	298.1	2.69928e-15																		162	22	295.1	1.9193e-15
163	25	298.1	2.69928e-15																		163	22	295.1	1.9193e-15
164	25	298.1	2.69928e-15																		164	22	295.1	1.9193e-15
165	25	298.1	2.69928e-15																		165	22	295.1	1.9193e-15
166	25	298.1	2.69928e-15																		166	22	295.1	1.9193e-15
167	25	298.1	2.69928e-15																		167	22	295.1	1.9193e-15
168	25	298.1	2.69928e-15																		168	22	295.1	1.9193e-15
169	25	298.1	2.69928e-15																		169	22	295.1	1.9193e-15
170	25	298.1	2.69928e-15																		170	22	295.1	1.9193e-15
171	25	298.1	2.69928e-15																		171	22	295.1	1.9193e-15
172	25	298.1	2.69928e-15																		172	22	295.1	1.9193e-15
173	25	298.1	2.69928e-15																		173	22	295.1	1.9193e-15
174	25	298.1	2.69928e-15																		174	22	295.1	1.9193e-15
175	25	298.1	2.69928e-15																		175	22	295.1	1.9193e-15
176	25	298.1	2.69928e-15																		176	22	295.1	1.9193e-15
177	25	298.1	2.69928e-15																		177	22	295.1	1.9193e-15
178	25	298.1	2.69928e-15																		178	22	295.1	1.9193e-15
179	25	298.1	2.69928e-15																		179	22	295.1	1.9193e-15
180	25	298.1	2.69928e-15																		180	22	295.1	1.9193e-15
181	25	298.1	2.69928e-15																		181	22	295.1	1.9193e-15
182	25	298.1	2.69928e-15																		182	22	295.1	1.9193e-15
183	25	298.1	2.69928e-15																		183	22	295.1	1.9193e-15
184	25	298.1	2.69928e-15																		184	22	295.1	1.9193e-15
185	25	298.1	2.69928e-15																		185	22	295.1	1.9193e-15
186	25	298.1	2.69928e-15																		186	22	295.1	1.9193e-15
187	25	298.1	2.69928e-15																		187	22	295.1	1.9193e-15
188	25	298.1	2.69928e-15																		188	22	295.1	1.9193e-15
189	25	298.1	2.69928e-15																		189	22	295.1	1.9193e-15
190	25	298.1	2.69928e-15																		190	22	295.1	1.9193e-15
191	25	298.1	2.69928e-15																		191	22	295.1	1.9193e-15
192	25	298.1	2.69928e-15																		192	22	295.1	1.9193e-15
193	25	298.1	2.69928e-15																		193	22	295.1	1.9193e-15
194	25	298.1	2.69928e-15																		194	22	295.1	1.9193e-15
195	25	298.1	2.69928e-15																		195	22	295.1	1.9193e-15
196	25	298.1	2.69928e-15																		196	22	295.1	1.9193e-15
197	25	298.1	2.69928e-15																		197	22	295.1	1.9193e-15
198	25	298.1	2.69928e-15																		198	22	295.1	1.9193e-15
199	25	298.1	2.69928e-15																		199	22	295.1	1.9193e-15
200	25	298.1	2.69928e-15																		200	22	295.1	1.9193e-15
201	25	298.1	2.69928e-15																		201	22	295.1	1.9193e-15
202	25	298.1	2.69928e-15																		202	22	295.1	1.9193e-15
203	25	298.1	2.69928e-15																		203	22	295.1	1.9193e-15
204	25	298.1	2.69928e-15																		204	22	295.1	1.9193e-15
205	25	298.1	2.69928e-15																		205	22	295.1	1.9193e-15
206	25	298.1	2.69928e-15																		206	22	295.1	1.9193e-15
207	25	298.1	2.69928e-15																		207	22	295.1	1.9193e-15
208	25	298.1	2.69928e-15																		208	22	295.1	1.9193e-15
209	25	298.1	2.69928e-15																		209	22	295.1	1.9193e-15
210	25	298.1	2.69928e-15																		210	22	295.1	1.9193e-15
211	25	298.1	2.69928e-15																		211	22	295.1	1.9193e-15
212	25	298.1	2.69928e-15																		212	22	295.1	1.9193e-15
213	25	298.1	2.69928e-15																		213	22	295.1	1.9193e-15
214	25	298.1	2.69928e-15																		214	22	295.1	1.9193e-15
215	25	298.1	2.69928e-15																		215	22	295.1	1.9193e-15
216	25	298.1	2.69928e-15																		216	22	295.1	1.9193e-15
217	25	298.1	2.69928e-15																		217	22	295.1	1.9193e-15
218	25	298.1	2.69928e-15																		218	22	295.1	1.9193e-15
219	25	298.1	2.69928e-15																		219	22	295.1	1.9193e-15
220	25	298.1	2.69928e-15																		220	22	295.1	1.9193e-15
221	25	298.1	2.69928e-15																		221	22	295.1	1.9193e-15
222	25	298.1	2.69928e-15																		222	22	295.1	1.9193e-15
223	25	298.1	2.69928e-15																		223	22	295.1	1.9193e-15
224	25	298.1	2.69928e-15																		224	22	295.1	1.9193e-15
225	25	298.1	2.69928e-15																		225	22	295.1	1.9193e-15
226	25	298.1	2.69928e-15																		226	22	295.1	1.9193e-15
227	25	298.1	2.69928e-15																		227	22	295.1	1.9193e-15
228	25	298.1	2.69928e-15																		228	22	295.1	1.9193e-15
229	25	298.1	2.69928e-15																		229	22	295.1	1.9193e-15
230	25	298.1	2.69928e-15																		230	22	295.1	1.9193e-15
231	25	298.1	2.69928e-15																		231	22	295.1	1.9193e-15
232	25	298.1	2.69928e-15																		232	22	295.1	1.9193e-15
233	25	298.1	2.69928e-15																		233	22	295.1	1.9193e-15
234	25	298.1	2.69928e-15																		234	22	295.1	1.9193e-15
235	25	298.1	2.69928e-15																		235	22	295.1	1.9193e-15
236	25	298.1	2.69928e-15																		236	22	295.1	1.9193e-15
237	25	298.1	2.69928e-15																		237	22	295.1	1.9193e-15
238	25	298.1	2.69928e-15																		238	22	295.1	1.9193e-15
239	25	298.1	2.69928e-15																		239	22	295.1	1.9193e-15
240	25	298.1	2.69928e-15																		240	22	295.1	1.9193e-15
241	25	298.1	2.69928e-15																		241	22	295.1	1.9193e-15
242	25	298.1	2.69928e-15																		242	22	295.1	1.9193e-15
243	25	298.1	2.69928e-15																		243	22	295.1	1.9193e-15
244	25	298.1	2.69928e-15																		244	22	295.1	1.9193e-15
245	25	298.1	2.69928e-15																		245	22	295.1	1.9193e-15
246	25	298.1	2.69928e-15																		246	22	295.1	1.9193e-15
247	25	298.1	2.69928e-15																		247	22	295.1	1.9193e-15
248	25	298.1	2.69928e-15																		248	22	295.1	1.9193e-15
249	25	298.1	2.69928e-15																		249	22	295.1	1.9193e-15
250	25	298.1	2.69928e-15																		250	22	295.1	1.9193e-15
251	25	298.1	2.69928e-15																		251	22	295.1	1.9193e-15
252	25	298.1	2.69928e-15																		252	22	295.1	1.9193e-15
253	25	298.1	2.69928e-15																		253	22	295.1	1.9193e-15
254	25	298.1	2.69928e-15																		254	22	295.1	1.9193e-15
255	25	298.1	2.69928e-15																		255	22	295.1	1.9193e-15
256	25	298.1	2.69928e-15																		256	22	295.1	1.9193e-15
257	25	298.1	2.69928e-15																		257	22	295.1	1.9193e-15
258	25	298.1	2.69928e-15																		258	22	295.1	1.9193e-15
259	25	298.1	2.69928e-15																		259	22	295.1	1.9193e-15
260	25	298.1	2.69928e-15																		260	22	295.1	1.9193e-15
261	25	298.1	2.69928e-15																		261	22	295.1	1.9193e-15
262	25	298.1	2.69928e-15																		262	22	295.1	1.9193e-15
263	25	298.1	2.69928e-15																		263	22	295.1	1.9193e-15
264	25	298.1	2.69928e-15																		264	22	295.1	1.9193e-15
265	25	298.1	2.69928e-15																		265	22	295.1	1.9193e-15
266	25	298.1	2.69928e-15																		266	22	295.1	1.9193e-15
267	25	298.1	2.69928e-15																		267	22	295.1	1.9193e-15
268	25	298.1	2.69928e-15																		268	22	295.1	1.9193e-15
269	25	298.1	2.69928e-15																		269	22	295.1	1.9193e-15
270	25	298.1	2.69928e-15																		270	22	295.1	1.9193e-15
271	25	298.1	2.69928e-15																		271	22	295.1	1.9193e-15
272	25	298.1	2.69928e-15																		272	22	295.1	1.9193e-15
273	25	298.1	2.69928e-15																		273	22	295.1	1.9193e-15
274	25	298.1	2.69928e-15																		274	22	295.1	1.9193e-15
275	25	298.1	2.69928e-15																		275	22	295.1	1.9193e-15
276	25	298.1	2.69928e-15																		276	22	295.1	1.9193e-15
277	25	298.1	2.69928e-15																		277	22	295.1	1.9193e-15
278	25	298.1	2.69928e-15																		278	22	295.1	1.9193e-15
279	25	298.1	2.69928e-15																		279	22	295.1	1.9193e-15
280	25	298.1	2.69928e-15																		280	22	295.1	1.9193e-15
281	25	298.1	2.69928e-15																		281	22	295.1	1.9193e-15
282	25	298.1	2.69928e-15																		282	22	295.1	1.9193e-15
283	25	298.1	2.69928e-15																		283	22	295.1	1.9193e-15
284	25	298.1	2.69928e-15																		284	22	295.1	1.9193e-15
285	25	298.1	2.69928e-15																		285	22	295.1	1.9193e-15
286	25	298.1	2.69928e-15																		286	22	295.1	1.9193e-15
287	25	298.1	2.69928e-15																		287	22	295.1	1.9193e-15
288	25	298.1	2.69928e-15																		288	22	295.1	1.9193e-15
289	25	298.1	2.69928e-15																		289	22	295.1	1.9193e-15
290	25	298.1	2.69928e-15																		290	22	295.1	1.9193e-15
291	25	298.1	2.69928e-15																		291	22	295.1	1.9193e-15
292	25	298.1	2.69928e-15																		292	22	295.1	1.9193e-15
293	25	298.1	2.69928e-15																		293	22	295.1	1.9193e-15
294	25	298.1	2.69928e-15																		294	22	295.1	1.9193e-15
295	25	298.1	2.69928e-15																		295	22	295.1	1.9193e-15
296	25	298.1	2.69928e-15																		296	22	295.1	1.9193e-15
297	25	298.1	2.69928e-15																		297	22	295.1	1.9193e-15
298	25	298.1	2.69928e-15																		298	22	295.1	1.9193e-15
299	25	298.1	2.69928e-15																		299	22	295.1	1.9193e-15
300	25	298.1	2.69928e-15																		300	22	295.1	1.9193e-15
301	25	298.1	2.69928e-15																		301	22	295.1	1.9193e-15
302	25	298.1	2.69928e-15																		302	22	295.1	1.9193e-15
303	25	298.1	2.69928e-15																		303	22	295.1	1.9193e-15
304	25	298.1	2.69928e-15																		304	22	295.1	1.9193e-15
305	25	298.1	2.69928e-15																		305	22	295.1	1.9193e-15
306	25	298.1	2.69928e-15																		306	22	295.1	1.9193e-15
307	25	298.1	2.69928e-15																		307	22	295.1	1.9193e-15
308	25	298.1	2.69928e-15																		308	22	295.1	1.9193e-15
309	25	298.1	2.69928e-15																		309	22	295.1	1.9193e-15
310	25	298.1	2.69928e-15																		310	22	295.1	1.9193e-15
311	25	298.1	2.69928e-15																		311	22	295.1	1.9193e-15
312	25	298.1	2.69928e-15																		312	22	295.1	1.9193e-15
313	25	298.1	2.69928e-15																		313	22	295.1	1.9193e-15
314	25	298.1	2.69928e-15																		314	22	295.1	1.9193e-15
315	25	298.1	2.69928e-15																		315	22	295.1	1.9193e-15
316	25	298.1	2.69928e-15																		316	22	295.1	1.9193e-15
317	25	298.1	2.69928e-15																		317	22	295.1	1.9193e-15
318	25	298.1	2.69928e-15																		318	22	295.1	1.9193e-15
319	25	298.1	2.69928e-15																		319	22	295.1	1.9193e-15
320	25	298.1	2.69928e-15																		320	22	295.1	1.9193e-15
321	25	298.1	2.69928e-15																		321	22	295.1	1.9193e-15
322	25	298.1	2.69928e-15																		322	22	295.1	1.9193e-15
323	25	298.1	2.69928e-15																		323	22	295.1	1.9193e-15
324	25	298.1	2.69928e-15																		324	22	295.1	1.9193e-15
325	25	298.1	2.69928e-15																		325	22	295.1	1.9193e-15
326	25	298.1	2.69928e-15																		326	22	295.1	1.9193e-15
327	25	298.1	2.69928e-15																		327	22	295.1	1.9193e-15
328	25	298.1	2.69928e-15																		328	22	295.1	1.9193e-15
329	25	298.1	2.69928e-15																		329	22	295.1	1.9193e-15
330	25	298.1	2.69928e-15																		330	22	295.1	1.9193e-15
331	25	298.1	2.69928e-15																		331	22	295.1	1.9193e-15
332	25	298.1	2.69928e-15																		332	22	295.1	1.9193e-15
333	25	298.1	2.69928e-15																		333	22	295.1	1.9193e-15
334	25	298.1	2.69928e-15																		334	22	295.1	1.9193e-15
335	25	298.1	2.69928e-15																		335	22	295.1	1.9193e-15
336	25	298.1	2.69928e-15																		336	22	295.1	1.9193e-15
337	25	298.1	2.69928e-15																		337	22	295.1	1.9193e-15
338	25	298.1	2.69928e-15																		338	22	295.1	1.9193e-15
339	25	298.1	2.69928e-15																		339	22	295.1	1.9193e-15
340	25	298.1	2.69928e-15																		340	22	295.1	1.9193e-15
341	25	298.1	2.69928e-15																		341	22	295.1	1.9193e-15
342	25	298.1	2.69928e-15																		342	22	295.1	1.9193e-15
343	25	298.1	2.69928e-15																		343	22	295.1	1.9193e-15
344	25	298.1	2.69928e-15																		344	22	295.1	1.9193e-15
345	25	298.1	2.69928e-15																		345	22	295.1	1.9193e-15
346	25	298.1	2.69928e-15																		346	22	295.1	1.9193e-15
347	25	298.1	2.69928e-15																		347	22	295.1	1.9193e-15
348	25	298.1	2.69928e-15																		348	22	295.1	1.9193e-15
349	25	298.1	2.69928e-15																		349	22	295.1	1.9193e-15
350	25	298.1	2.69928e-15																		350	22	295.1	1.9193e-15
351	25	298.1	2.69928e-15																		351	22	295.1	1.9193e-15
352	25	298.1	2.69928e-15																		352	22	295.1	1.9193e-15
353	25	298.1	2.69928e-15																		353	22	295.1	1.9193e-15
354	25	298.1	2.69928e-15																		354	22	295.1	1.9193e-15
355	25	298.1	2.69928e-15																		355	22	295.1	1.9193e-15
356	25	298.1	2.69928e-15																		356	22	295.1	1.9193e-15
357	25	298.1	2.69928e-15																		357	22	295.1	1.9193e-15
358	25	298.1	2.69928e-15																		358	22	295.1	1.9193e-15
359	25	298.1	2.69928e-15																		359	22	295.1	1.9193e-15
360	25	298.1	2.69928e-15																		360	22	295.1	1.9193e-15
361	25	298.1	2.69928e-15																		361	22	295.1	1.9193e-15
362	25	298.1	2.69928e-15																		362	22	295.1	1.9193e-15
363	25	298.1	2.69928e-15																		363	22	295.1	1.9193e-15
364	25	298.1	2.69928e-15																		364	22	295.1	1.9193e-15
365	25	298.1	2.69928e-15																		365	22	295.1	1.9193e-15
366	25	298.1	2.69928e-15																		366	22	295.1	1.9193e-15
367	25	298.1	2.69928e-15																		367	22	295.1	1.9193e-15
368	25	298.1	2.69928e-15																		368	22	295.1	1.9193e-15
369	25	298.1	2.69928e-15																		369	22	295.1	1.9193e-15
370	25	298.1	2.69928e-15																		370	22	295.1	1.9193e-15
371	25	298.1	2.69928e-15																		371	22	295.1	1.9193e-15
372	25	298.1	2.69928e-15																		372	22	295.1	1.9193e-15
373	25	298.1	2.69928e-15																		373	22	295.1	1.9193e-15
374	25	298.1	2.69928e-15																		374	22	295.1	1.9193e-15
375	25	298.1	2.69928e-15																		375	22	295.1	1.9193e-15
376	25	298.1	2.69928e-15																		376	22	295.1	1.9193e-15
377	25	298.1	2.69928e-15																		377	22	295.1	1.9193e-15
378	25	298.1	2.69928e-15																		378	22	295.1	1.9193e-15
379	25	298.1	2.69928e-15																		379	22	295.1	1.9193e-15
380	25	298.1	2.69928e-15																		380	22	295.1	1.9193e-15
381	25	298.1	2.69928e-15																		381	22	295.1	1.9193e-15
382	25	298.1	2.69928e-15																		382	22	295.1	1.9193e-15
383	25	298.1	2.69928e-15																		383	22	295.1	1.9193e-15
384	25	298.1	2.69928e-15																		384	22	295.1	1.9193e-15
385	25	298.1	2.69928e-15																		385	22	295.1	1.9193e-15
386	25	298.1	2.69928e-15																		386	22	295.1	1.9193e-15
387	25	298.1	2.69928e-15																		387	22	295.1	1.9193e-15
388	25	298.1	2.69928e-15																		388	22	295.1	1.9193e-15
389	25	298.1	2.69928e-15																		389	22	295.1	1.9193e-15
390	25	298.1	2.69928e-15																		390	22	295.1	1.9193e-15
391	25	298.1	2.69928e-15																		391	22	295.1	1.9193e-15
392	25	298.1	2.69928e-15																		392	22	295.1	1.9193e-15
393	25	298.1	2.69928e-15																		393	22	295.1	1.9193e-15
394	25	298.1	2.69928e-15																		394	22	295.1	1.9193e-15
395	25	298.1	2.69928e-15																		395	22	295.1	1.9193e-15
396	25	298.1	2.69928e-15																		396	22	295.1	1.9193e-15
397	25	298.1	2.69928e-15																		397	22	295.1	1.9193e-15
398	25	298.1	2.69928e-15																		398	22	295.1	1.9193e-15
399	25	298.1	2.69928e-15																		399	22	295.1	1.9193e-15
400	25	298.1	2.69928e-15																		400	22	295.1	1.9193e-15
401	25	298.1	2.69928e-15																		401	22	295.1	1.9193e-15
402	25	298.1	2.69928e-15																		402	22	295.1	1.9193e-15
403	25	298.1	2.69928e-15																		403	22	295.1	1.9193e-15
404	25	298.1	2.69928e-15																		404	22	295.1	1.9193e-15
405	25	298.1	2.69928e-15																		405	22	295.1	1.9193e-15
406	25	298.1	2.69928e-15																		406	22	295.1	1.9193e-15
407	25	298.1	2.69928e-15																		407	22	295.1	1.9193e-15
408	25	298.1	2.69928e-15																		408	22	295.1	1.9193e-15
409	25	298.1	2.69928e-15																		409	22	295.1	1.9193e-15
410	25	298.1	2.69928e-15																		410	22	295.1	1.9193e-15
411	25	298.1	2.69928e-15																		411	22	295.1	1.9193e-15
412	25	298.1	2.69928e-15																		412	22	295.1	1.9193e-15
413	25	298.1	2.69928e-15																		413	22	295.1	1.9193e-15
414	25	298.1	2.69928e-15																		414	22	295.1	1.9193e-15
415	25	298.1	2.69928e-15																		415	22	295.1	1.9193e-15
416	25	298.1	2.69928e-15																		416	22	295.1	1.9193e-15
417	25	298.1	2.69928e-15																		417	22	295.1	1.9193e-15
418	25	298.1	2.69928e-15																		418	22	295.1	1.9193e-15
419	25	298.1	2.69928e-15																		419	22	295.1	1.9193e-15
420	25	298.1	2.69928e-15																		420	22	295.1	1.9193e-15
421	25	298.1	2.69928e-15																		421	22	295.1	1.9193e-15
422	25	298.1	2.69928e-15																		422	22	295.1	1.9193e-15
423	25	298.1	2.69928e-15																		423	22	295.1	1.9193e-15
424	25	298.1	2.69928e-15																		424	22	295.1	1.9193e-15
425	25	298.1	2.69928e-15																		425	22	295.1	1.9193e-15
426	25	298.1	2.69928e-15																		426	22	295.1	1.9193e-15
427	25	298.1	2.69928e-15																		427	22	295.1	1.9193e-15
428	25	298.1	2.69928e-15																		428	22	295.1	1.9193e-15
429	25	298.1	2.69928e-15																		429	22	295.1	1.9193e-15
430	25	298.1	2.69928e-15																		430	22	295.1	1.9193e-15
431	25	298.1	2.69928e-15																		431	22	295.1	1.9193e-15
432	25	298.1	2.69928e-15																		432	22	295.1	1.9193e-15
433	25	298.1	2.69928e-15																		433	22	295.1	1.9193e-15
434	25	298.1	2.69928e-15																		434	22	295.1	1.9193e-15
435	25	298.1	2.69928e-15																		435	22	295.1	1.9193e-15
436	25	298.1	2.69928e-15																		436	22	295.1	1.9193e-15
437	25	298.1	2.69928e-15																		437	22	295.1	1.9193e-15
438	25	298.1	2.69928e-15																		438	22	295.1	1.9193e-15
439	25	298.1	2.69928e-15																		439	22	295.1	1.9193e-15
440	25	298.1	2.69928e-15																		440	22	295.1	1.9193e-15
441	25	298.1	2.69928e-15																		441	22	295.1	1.9193e-15
442	25	298.1	2.69928e-15																		442	22	295.1	1.9193e-15
443	25	298.1	2.69928e-15																		443	22	295.1	1.9193e-15
444	25	298.1	2.69928e-15																		444	22	295.1	1.9193e-15
445	25	298.1	2.69928e-15																		445	22	295.1	1.9193e-15
446	25	298.1	2.69928e-15																		446	22	295.1	1.9193e-15
447	25	298.1	2.69928e-15																		447	22	295.1	1.9193e-15
448	25	298.1	2.69928e-15																		448	22	295.1	1.9193e-15
449	25	298.1	2.69928e-15																		449	22	295.1	1.9193e-15
450	25	298.1	2.69928e-15																		450	22	295.1	1.9193e-15
451	25	298.1	2.69928e-15																		451	22	295.1	1.9193e-15
452	25	298.1	2.69928e-15																		452	22	295.1	1.9193e-15
453	25	298.1	2.69928e-15																		453	22	295.1	1.9193e-15
454	25	298.1	2.69928e-15																		454	22	295.1	1.9193e-15
455	25	298.1	2.69928e-15																		455	22	295.1	1.9193e-15
456	25	298.1	2.69928e-15																		456	22	295.1	1.9193e-15
457	25	298.1	2.69928e-15																		457	22	295.1	1.9193e-15
458	25	298.1	2.69928e-15																		458	22	295.1	1.9193e-15
459	25	298.1	2.69928e-15																		459	22	295.1	1.9193e-15
460	25	298.1	2.69928e-15																		460	22	295.1	1.9193e-15
461	25	298.1	2.69928e-15																		461	22	295.1	1.9193e-15
462	25	298.1	2.69928e-15																		462	22	295.1	1.9193e-15
463	25	298.1	2.69928e-15																		463	22	295.1	1.9193e-15
464	25	298.1	2.69928e-15																		464	22	295.1	1.9193e-15
465	25	298.1	2.69928e-15																		465	22	295.1	1.9193e-15
466	25	298.1	2.69928e-15																		466	22	295.1	1.9193e-15
467	25	298.1	2.69928e-15																		467	22	295.1	1.9193e-15
468	25	298.1	2.69928e-15																		468	22	295.1	1.9193e-15
469	25	298.1	2.69928e-15																		469	22	295.1	1.9193e-15
470	25	298.1	2.69928e-15																		470	22	295.1	1.9193e-15
471	25	298.1	2.69928e-15																		471	22	295.1	1.9193e-15
472	25	298.1	2.69928e-15																		472	22	295.1	1.9193e-15
473	25	298.1	2.69928e-15																		473	22	295.1	1.9193e-15
474	25	298.1	2.69928e-15																		474	22	295.1	1.9193e-15
475	25	298.1	2.69928e-15																		475	22	295.1	1.9193e-15
476	25	298.1	2.69928e-15																		476	22	295.1	1.9193e-15
477	25	298.1	2.69928e-15																		477	22	295.1	1.9193e-15
478	25	298.1	2.69928e-15																		478	22	295.1	1.9193e-15
479	25	298.1	2.69928e-15																		479	22	295.1	1.9193e-15
480	25	298.1	2.69928e-15																		480	22	295.1	1.9193e-15
481	25	298.1	2.69928e-15																		481	22	295.1	1.9193e-15
482	25	298.1	2.69928e-15																		482	22	295.1	1.9193e-15
483	25	298.1	2.69928e-15																		483	22	295.1	1.9193e-15
484	25	298.1	2.69928e-15																		484	22	295.1	1.9193e-15
485	25	298.1	2.69928e-15																		485	22	295.1	1.9193e-15
486	25	298.1	2.69928e-15																		486	22	295.1	1.9193e-15
487	25	298.1	2.69928e-15																		487	22	295.1	1.9193e-15
488	25	298.1	2.69928e-15																		488	22	295.1	1.9193e-15
489	25	298.1	2.69928e-15																		489	22	295.1	1.9193e-15
490	25	298.1	2.69928e-15																		490	22	295.1	1.9193e-15
491	25	298.1	2.69928e-15																		491	22	295.1	1.9193e-15
492	25	298.1	2.69928e-15																		492	22	295.1	1.9193e-15
493	25	298.1	2.69928e-15																		493	22	295.1	1.9193e-15
494	25	298.1	2.69928e-15																		494	22	295.1	1.9193e-15
495	25	298.1	2.69928e-15																		495	22	295.1	1.9193e-15
496	25	298.1	2.69928e-15																		496	22	295.1	1.9193e-15
497	25	298.1	2.69928e-15																		497	22	295.1	1.9193e-15
498	25	298.1	2.69928e-15																		498	22	295.1	1.9193e-15
499	25	298.1	2.69928e-15																		499	22	295.1	1.9193e-15
500	25	298.1	2.69928e-15																		500	22	295.1	1.9193e-15
501	25	298.1	2.69928e-15																		501	22	295.1	1.9193e-15
502	25	298.1	2.69928e-15																		502	22	295.1	1.9193e-15
503	25	298.1	2.69928e-15																		503	22	295.1	1.9193e-15
504	25	298.1	2.69928e-15																		504	22	295.1	1.9193e-15
505	25	298.1	2.69928e-15																		505	22	295.1	1.9193e-15
506	25	298.1	2.69928e-15																		506	22	295.1	1.9193e-15
507	25	298.1	2.69928e-15																		507	22	295.1	1.9193e-15
508	25	298.1	2.69928e-15																		508	22	295.1	1.9193e-15
509	25	298.1	2.69928e-15																		509	22	295.1	1.9193e-15
510	25	298.1	2.69928e-15																		510	22	295.1	1.9193e-15
511	25	298.1	2.69928e-15																		511	22	295.1	1.9193e-15
512	25	298.1	2.69928e-15																		512	22	295.1	1.9193e-15
513	25	298.1	2.69928e-15																		513	22	295.1	1.9193e-15
514	25	298.1	2.69928e-15																		514	22	295.1	1.9193e-15
515	25	298.1	2.69928e-15																		515	22	295.1	1.9193e-15
516	25	298.1	2.69928e-15																		516	22	295.1	1.9193e-15
517	25	298.1	2.69928e-15																		517	22	295.1	1.9193e-15
518	25	298.1	2.69928e-15																		518	22	295.1	1.9193e-15
519	25	298.1	2.69928e-15																		519	22	295.1	1.9193e-15
520	25	298.1	2.69928e-15																		520	22	295.1	1.9193e-15
521	25	298.1	2.69928e-15																		521	22	295.1	1.9193e-15
522	25	298.1	2.69928e-15																		522	22	295.1	1.9193e-15
523	25	298.1	2.69928e-15																		523	22	295.1	1.9193e-15
524	25	298.1	2.69928e-15																		524	22	295.1	1.9193e-15
525	25	298.1	2.69928e-15																		525	22	295.1	1.9193e-15
526	25	298.1	2.69928e-15																		526	22	295.1	1.9193e-15
527	25	298.1	2.69928e-15																		527	22	295.1	1.9193e-15
528	25	298.1	2.69928e-15																		528	22	295.1	1.9193e-15
529	25	298.1	2.69928e-15																		529	22	295.1	1.9193e-15
530	25	298.1	2.69928e-15																		530	22	295.1	1.9193e-15
531	25	298.1	2.69928e-15																		531	22	295.1	1.9193e-15
532	25	298.1	2.69928e-15																		532	22	295.1	1.9193e-15
533	25	298.1	2.69928e-15																		533	22	295.1	1.9193e-15
534	25	298.1	2.69928e-15																		534	22	295.1	1.9193e-15
535	25	298.1	2.69928e-15																		535	22	295.1	1.9193e-15
536	25	298.1	2.69928e-15																		536	22	295.1	1.9193e-15
537	25	298.1	2.69928e-15																		537	22	295.1	1.9193e-15
538	25	298.1	2.69928e-15																		538	22	295.1	1.9193e-15
539	25	298.1	2.69928e-15																		539	22	295.1	1.9193e-15
540	25	298.1	2.69928e-15																		540	22	295.1	1.9193e-15
541	25	298.1	2.69928e-15																		541	22	295.1	1.9193e-15
542	25	298.1	2.69928e-15																		542	22	295.1	1.9193e-15
543	25	298.1	2.69928e-15																		543	22	295.1	1.9193e-15
544	25	298.1	2.69928e-15																		544	22	295.1	1.9193e-15
545	25	298.1	2.69928e-15																		545	22	295.1	1.9193e-15
546	25	298.1	2.69928e-15																		546	22	295.1	1.9193e-15
547	25	298.1	2.69928e-15																		547	22	295.1	1.9193e-15
548	25	298.1	2.69928e-15																		548	22	295.1	1.9193e-15
549	25	298.1	2.69928e-15																		549	22	295.1	1.9193e-15
550	25	298.1	2.69928e-15																		550	22	295.1	1.9193e-15
551	25	298.1	2.69928e-15																		551	22	295.1	1.9193e-15
552	25	298.1	2.69928e-15																		552	22	295.1	1.9193e-15
553	25	298.1	2.69928e-15																		553	22	295.1	1.9193e-15
554	25	298.1	2.69928e-15																		554	22	295.1	1.9193e-15
555	25	298.1	2.69928e-15																		555	22	295.1	1.9193e-15
556	25	298.1	2.69928e-15																		556	22	295.1	1.9193e-15
557	25	298.1	2.69928e-15																		557	22	295.1	1.9193e-15
558	25	298.1	2.69928e-15																		558	22	295.1	1.9193e-15
559	25	298.1	2.69928e-15																		559	22	295.1	1.9193e-15
560	25	298.1	2.69928e-15																		560	22	295.1	1.9193e-15
561	25	298.1	2.69928e-15																		561	22	295.1	1.9193e-15
562	25	298.1	2.69928e-15																		562	22	295.1	1.9193e-15
563	25	298.1	2.69928e-15																		563	22	295.1	1.9193e-15
564	25	298.1	2.69928e-15																		564	22	295.1	1.9193e-15
565	25	298.1	2.69928e-15																		565	22	295.1	1.9193e-15
566	25	298.1	2.69928e-15																		566	22	295.1	1.9193e-15
567	25	298.1	2.69928e-15																		567	22	295.1	1.9193e-15
568	25	298.1	2.69928e-15																		568	22	295.1	1.9193e-15
569	25	298.1	2.69928e-15																		569	22	295.1	1.9193e-15
570	25	298.1	2.69928e-15																		570	22	295.1	1.9193e-15
571	25	298.1	2.69928e-15																		571	22	295.1	1.9193e-15
572	25	298.1	2.69928e-15																		572	22	295.1	1.9193e-15
573	25	298.1	2.69928e-15																		573	22	295.1	1.9193e-15
574	25	298.1	2.69928e-15																		574	22	295.1	1.9193e-15
575	25	298.1	2.69928e-15																		575	22	295.1	1.9193e-15
576	25	298.1	2.69928e-15																		576	22	295.1	1.9193e-15
577	25	298.1	2.69928e-15																		577	22	295.1	1.9193e-15
578	25	298.1	2.69928e-15																		578	22	295.1	1.9193e-15
579	25	298.1	2.69928e-15																		579	22	295.1	1.9193e-15
580	25	298.1	2.69928e-15																		580	22	295.1	1.9193e-15
581	25	298.1	2.69928e-15																		581	22	295.1	1.9193e-15
582	25	298.1	2.69928e-15																		582	22	295.1	1.9193e-15
583	25	298.1	2.69928e-15																		583	22	295.1	1.9193e-15
584	25	298.1	2.69928e-15																		584	22	295.1	1.9193e-15
585	25	298.1	2.69928e-15																		585	22	295.1	1.9193e-15
586	25	298.1	2.69928e-15																		586	22	295.1	1.9193e-15
587	25	298.1	2.69928e-15																		587	22	295.1	1.9193e-15
588	25	298.1	2.69928e-15																		588	22	295.1	1.9193e-15
589	25	298.1	2.69928e-15																		589	22	295.1	1.9193e-15
590	25	298.1	2.69928e-15																		590	22	295.1	1.9193e-15
591	25	298.1	2.69928e-15																		591	22	295.1	1.9193e-15
592	25	298.1	2.69928e-15																		592	22	295.1	1.9193e-15
593	25	298.1	2.69928e-15																		593	22	295.1	1.9193e-15
594	25	298.1	2.69928e-15																		594	22	295.1	1.9193e-15
595	25	298.1	2.69928e-15																		595	22	295.1	1.9193e-15
596	25	298.1	2.69928e-15																		596	22	295.1	1.9193e-15
597	25	298.1	2.69928e-15																		597	22	295.1	1.9193e-15
598	25	298.1	2.69928e-15																		598	22	295.1	1.9193e-15
599	25	298.1	2.69928e-15																		599	22	295.1	1.9193e-15
600	25	298.1	2.69928e-15																		600	22	295.1	1.9193e-15
601	25	298.1	2.69928e-15																		601	22	295.1	1.9193e-15
602	25	298.1	2.69928e-15																		602	22	295.1	1.9193e-15
603	25	298.1	2.69928e-15																		603	22	295.1	1.9193e-15
604	25	298.1	2.69928e-15																		604	22	295.1	1.9193e-15
605	25	298.1	2.69928e-15																		605	22	295.1	1.9193e-15
606	25	298.1	2.69928e-15																		606	22	295.1	1.9193e-15
607	25	298.1	2.69928e-15																		607	22	295.1	1.9193e-15
608	25	298.1	2.69928e-15																		608	22	295.1	1.9193e-15
609	25	298.1	2.69928e-15																		609	22	295.1	1.9193e-15
610	25	298.1	2.69928e-15																		610	22	295.1	1.9193e-15
611	25	298.1	2.69928e-15																		611	22	295.1	1.9193e-15
612	25	298.1	2.69928e-15																		612	22	295.1	1.9193e-15
613	25	298.1	2.69928e-15																		613	22	295.1	1.9193e-15
614	25	298.1	2.69928e-15																		614	22	295.1	1.9193e-15
615	25	298.1	2.69928e-15																		615	22	295.1	1.9193e-15
616	25	298.1	2.69928e-15																		616	22	295.1	1.9193e-15
617	25	298.1	2.69928e-15																		617	22	295.1	1.9193e-15
618	25	298.1	2.69928e-15																		618	22	295.1	1.9193e-15
619	25	298.1	2.69928e-15																		619	22	295.1	1.9193e-15
620	25	298.1	2.69928e-15																		620	22	295.1	1.9193e-15
621	25	298.1	2.69928e-15																		621	22	295.1	1.9193e-15
622	25	298.1	2.69928e-15																		622	22	295.1	1.9193e-15
623	25	298.1	2.69928e-15																		623	22	295.1	1.9193e-15
624	25	298.1	2.69928e-15																		624	22	295.1	1.9193e-15
625	25	298.1	2.69928e-15																		625	22	295.1	1.9193e-15
626	25	298.1	2.69928e-15																		626	22	295.1	1.9193e-15
627	25	298.1	2.69928e-15																		627	22	295.1	1.9193e-15
628	25	298.1	2.69928e-15																		628	22	295.1	1.9193e-15
629	25	298.1	2.69928e-15																		629	22	295.1	1.9193e-15
630	25	298.1	2.69928e-15																		630	22	295.1	1.9193e-15
631	25	298.1	2.69928e-15																		631	22	295.1	1.9193e-15
632	25	298.1	2.69928e-15																		632	22	295.1	1.9193e-15
633	25	298.1	2.69928e-15																		633	22	295.1	1.9193e-15
634	25	298.1	2.69928e-15																		634	22	295.1	1.9193e-15
635	25	298.1	2.69928e-15																		635	22	295.1	1.9193e-15
636	25	298.1	2.69928e-15																		636	22	295.1	1.9193e-15
637	25	298.1	2.69928e-15																		637	22	295.1	1.9193e-15
638	25	298.1	2.69928e-15																		638	22	295.1	1.9193e-15
639	25	298.1	2.69928e-15																		639	22	295.1	1.9193e-15
640	25	298.1	2.69928e-15																		640	22	295.1	1.9193e-15
641	25	298.1	2.69928e-15																		641	22	295.1	1.9193e-15
642	25	298.1	2.69928e-15																		642	22	295.1	1.9193e-15
643	25	298.1	2.69928e-15																		643	22	295.1	1.9193e-15
644	25	298.1	2.69928e-15																		644	22	295.1	1.9193e-15
645	25	298.1	2.69928e-15																		645	22	295.1	1.9193e-15
646	25	298.1	2.69928e-15																		646	22	295.1	1.9193e-15
647	25	298.1	2.69928e-15																		647	22	295.1	1.9193e-15
648	25	298.1	2.69928e-15																		648	22	295.1	1.9193e-15
649	25	298.1	2.69928e-15																		649	22	295.1	1.9193e-15
650	25	298.1	2.69928e-15																		650	22	295.1	1.9193e-15
651	25	298.1	2.69928e-15																		651	22	295.1	1.9193e-15
652	25	298.1	2.69928e-15																		652	22	295.1	1.9193e-15
653	25	298.1	2.69928e-15																		653	22	295.1	1.9193e-15
654	25	298.1	2.69928e-15																		654	22	295.1	1.9193e-15
655	25	298.1	2.69928e-15																		655	22	295.1	1.9193e-15
656	25	298.1	2.69928e-15																		656	22	295.1	1.9193e-15
657	25	298.1	2.69928e-15																		657	22	295.1	1.9193e-15
658	25	298.1	2.69928e-15																		658	22	295.1	1.9193e-15
659	25	298.1	2.69928e-15																		659	22	295.1	1.9193e-15
660	25	298.1	2.69928e-15																		660	22	295.1	1.9193e-15
661	25	298.1	2.69928e-15																		661	22	295.1	1.9193e-15
662	25	298.1	2.69928e-15																		662	22	295.1	1.9193e-15
663	25	298.1	2.69928e-15																		663	22	295.1	1.9193e-15
664	25	298.1	2.69928e-15																		664	22	295.1	1.9193e-15
665	25	298.1	2.69928e-15																		665	22	295.1	1.9193e-15
666	25	298.1	2.69928e-15																		666	22	295.1	1.9193e-15
667	25	298.1	2.69928e-15																		667	22	295.1	1.9193e-15
668	25	298.1	2.69928e-15																		668	22	295.1	1.9193e-15
669	25	298.1	2.69928e-15																		669	22	295.1	1.9193e-15
670	25	298.1	2.69928e-15																		670	22	295.1	1.9193e-15
671	25	298.1	2.69928e-15																		671	22	295.1	1.9193e-15
672	25	298.1	2.69928e-15																		672	22	295.1	1.9193e-15
673	25	298.1	2.69928e-15																		673	22	295.1	1.9193e-15
674	25	298.1	2.69928e-15																		674	22	295.1	1.9193e-15
675	25	298.1	2.69928e-15																		675	22	295.1	1.9193e-15
676	25	298.1	2.69928e-15																		676	22	295.1	1.9193e-15
677	25	298.1	2.69928e-15																		677	22	295.1	1.9193e-15
678	25	298.1	2.69928e-15																		678	22	295.1	1.9193e-15
679	25	298.1	2.69928e-15																		679	22	295.1	1.9193e-15
680	25	298.1	2.69928e-15																		680	22	295.1	1.9193e-15
681	25	298.1	2.69928e-15																		681	22	295.1	1.9193e-15
682	25	298.1	2.69928e-15																		682	22	295.1	1.9193e-15
683	25	298.1	2.69928e-15																		683	22	295.1	1.9193e-15
684	25	298.1	2.69928e-15																		684	22	295.1	1.9193e-15
685	25	298.1	2.69928e-15																		685	22	295.1	1.9193e-15
686	25	298.1	2.69928e-15																		686	22	295.1	1.9193e-15
687	25	298.1	2.69928e-15																		687	22	295.1	1.9193e-15
688	25	298.1	2.69928e-15																		688	22	295.1	1.9193e-15
689	25	298.1	2.69928e-15																		689	22	295.1	1.9193e-15
690	25	298.1	2.69928e-15																		690	22	295.1	1.9193e-15
691	25	298.1	2.69928e-15																		691	22	295.1	1.9193e-15
692	25	298.1	2.69928e-15																		692	22	295.1	1.9193e-15
693	25	298.1	2.69928e-15																		693	22	295.1	1.9193e-15
694	25	298.1	2.69928e-15																		694	22	295.1	1.9193e-15
695	25	298.1	2.69928e-15																		695	22	295.1	1.9193e-15
696	25	298.1	2.69928e-15																		696	22	295.1	1.9193e-15
697	25	298.1	2.69928e-15																		697	22	295.1	1.9193e-15
698	25	298.1	2.69928e-15																		698	22	295.1	1.9193e-15
699	25	298.1	2.69928e-15																		699	22	295.1	1.9193e-15
700	25	298.1	2.69928e-15																		700	22	295.1	1.9193e-15
701	25	298.1	2.69928e-15																		701	22	295.1	1.9193e-15
702	25	298.1	2.69928e-15																		702	22	295.1	1.9193e-15
703	25	298.1	2.69928e-15																		703	22	295.1	1.9193e-15
704	25	298.1	2.69928e-15																		704	22	295.1	1.9193e-15
705	25	298.1	2.69928e-15																		705	22	295.1	1.9193e-15
706	25	298.1	2.69928e-15																		706	22	295.1	1.9193e-15
707	25	298.1	2.69928e-15																		707	22	295.1	1.9193e-15
708	25	298.1	2.69928e-15																		708	22	295.1	1.9193e-15
709	25	298.1	2.69928e-15																		709	22	295.1	1.9193e-15
710	25	298.1	2.69928e-15																		710	22	295.1	1.9193e-15
711	25	298.1	2.69928e-15																		711	22	295.1	1.9193e-15
712	25	298.1	2.69928e-15																		712	22	295.1	1.9193e-15
713	25	298.1	2.69928e-15																		713	22	295.1	1.9193e-15
714	25	298.1	2.69928e-15																		714	22	295.1	1.9193e-15
715	25	298.1	2.69928e-15																		715	22	295.1	1.9193e-15
716	25	298.1	2.69928e-15																		716	22	295.1	1.9193e-15
717	25	298.1	2.69928e-15																		717	22	295.1	1.9193e-15
718	25	298.1	2.69928e-15																		718	22	295.1	1.9193e-15
719	25	298.1	2.69928e-15																		719	22	295.1	1.9193e-15
720	25	298.1	2.69928e-15																		720	22	295.1	1.9193e-15

## Sheet: Scenario 2
a - Do not have manufacturer data and have to use default Ea																					a - Do not have manufacturer data and have to use default Ea
Scenario 2a	25C label storage condition with 5 year EXP date																				Scenario 2b	25C label storage condition with 5 year EXP date
	T90 (Assay) - assume 60 mo at 25C; do not know 40C data																					T90 (Assay) - assume 60 mo at 25C; do not know 40C data
Mean Kinetic Temperature Calculation																					Mean Kinetic Temperature Calculation
Average Temperature	25.0139	298.114	Sum								Co=100	Days	15days	1785	99.1667						Average Temperature	22.0444	295.144	Sum								Co=100						Days	25.06	1785	99.1667
Mean Kinetic Temperature	25.0182	298.118	4.86869e-12		MKT for the number of days						T90 default	1800	30days	1770	98.3333						Mean Kinetic Temperature	22.0697	295.17	3.48248e-12		MKT for the number of days						T90 default						1800	25.14	1770	98.3333
Ea (KJ/mol)	83.144				at the respective excusrion temperature						T90 in Days as a result of respective MKT										Ea (KJ/mol)	83.144				at the respective excusrion temperature						T90 in Days as a result of respective MKT
R (KJ/(molK))	0.0083144				Days	30C	40C	50C	60C		Days	% 30C	% 40C	% 50C	% 60C	30C	40C	50C	60C		R (KJ/(molK))	0.0083144				Days	30C	40C	50C	60C		Days	% 30C	% 40C	% 50C	% 60C		% 30C	% 40C	% 50C	% 60C	30C	40C	50C	60C
24 hour interval	T (oC)	T(K)	e(-Ea/RT)		0	25	25	25	25		0	100	100	100	100	1800	1800	1800	1800		24 hour interval	T (oC)	T(K)	e(-Ea/RT)		0	22	22	22	22		0	100	100	100	100		100	100	100	100	1800	1800	1800	1800
1	30	303.1	4.69437e-15		1	25.0036	25.0197	25.061	25.1613		1	99.7978	99.618	99.1554	98.0442	1796.36	1793.12	1784.8	1764.8		1	30	303.1	4.69437e-15		1	22.007	22.0291	22.086	22.2234		1	100	100	100	100		100	100	100	100	1800	1800	1800	1800
2	30	303.1	4.69437e-15		2	25.0073	25.0393	25.1217	25.3198		2	99.7568	99.3982	98.4813	96.313	1795.62	1789.17	1772.66	1733.63		2	30	303.1	4.69437e-15		2				22.4416		2	100	100	100	100		100	100	100	100	1800	1800	1800	1800
3	30	303.1	4.69437e-15		3	25.0109	25.0589	25.182	25.4758		3	99.7159	99.1795	97.8164	94.6419	1794.89	1785.23	1760.7	1703.55		3	30	303.1	4.69437e-15		3				22.6547		3	100	100	100	100		100	100	100	100	1800	1800	1800	1800
4	30	303.1	4.69437e-15		4	25.0146	25.0784	25.2418	25.6292		4	99.675	98.9616	97.1604	93.0278	1794.15	1781.31	1748.89	1674.5		4	30	303.1	4.69437e-15		4				22.8631		4	100	100	100	100		100	100	100	100	1800	1800	1800	1800
5	30	303.1	4.69437e-15		5	25.0182	25.0979	25.3014	25.7802		5	99.6342	98.7448	96.5131	91.4679	1793.42	1777.41	1737.24	1646.42		5	30	303.1	4.69437e-15		5				23.0669		5	100	100	100	100		100	100	100	100	1800	1800	1800	1800
6	25	298.1	2.69928e-15		6	25.0219	25.1174	25.3605	25.9288		6	99.5934	98.5288	95.8744	89.9594	1792.68	1773.52	1725.74	1619.27		6	30	303.1	4.69437e-15		6				23.2664		6	100	100	100	100		100	100	100	100	1800	1800	1800	1800
7	25	298.1	2.69928e-15		7	25.0255	25.1368	25.4193	26.0752		7	99.5526	98.3139	95.244	88.4998	1791.95	1769.65	1714.39	1593		7	30	303.1	4.69437e-15		7				23.4616		7	100	100	100	100		100	100	100	100	1800	1800	1800	1800
8	25	298.1	2.69928e-15		8	25.0291	25.1562	25.4777	26.2193		8	99.5118	98.0998	94.622	87.0868	1791.21	1765.8	1703.2	1567.56		8	30	303.1	4.69437e-15		8				23.6529		8	100	100	100	100		100	100	100	100	1800	1800	1800	1800
9	25	298.1	2.69928e-15		9	25.0328	25.1756	25.5357	26.3613		9	99.4711	97.8867	94.0079	85.7183	1790.48	1761.96	1692.14	1542.93		9	30	303.1	4.69437e-15		9				23.8404		9	100	100	100	100		100	100	100	100	1800	1800	1800	1800
10	25	298.1	2.69928e-15		10	25.0364	25.1949	25.5934	26.5012		10	99.4305	97.6745	93.4018	84.3921	1789.75	1758.14	1681.23	1519.06		10	30	303.1	4.69437e-15		10	22.0697	22.2866	22.8258	24.0242		10	100	100	100	100		100	100	100	100	1800	1800	1800	1800
11	25	298.1	2.69928e-15		11	25.0401	25.2141				11	99.3898	97.4632			1789.02	1754.34				11	22	295.1	1.9193e-15		11				24.2044		11	100	100	100	100		100	100	100	100	1800	1800	1800	1800
12	25	298.1	2.69928e-15		12	25.0437	25.2334				12	99.3492	97.2529			1788.29	1750.55				12	22	295.1	1.9193e-15		12				24.3813		12	100	100	100	100		100	100	100	100	1800	1800	1800	1800
13	25	298.1	2.69928e-15		13	25.0473	25.2526				13	99.3086	97.0434			1787.56	1746.78				13	22	295.1	1.9193e-15		13				24.5549		13	100	100	100	100		100	100	100	100	1800	1800	1800	1800
14	25	298.1	2.69928e-15		14	25.0509	25.2717				14	99.2681	96.8348			1786.83	1743.03				14	22	295.1	1.9193e-15		14				24.7253		14	100	100	100	100		100	100	100	100	1800	1800	1800	1800
15	25	298.1	2.69928e-15		15	25.0546	25.2908				15	99.2276	96.6272			1786.1	1739.29				15	22	295.1	1.9193e-15		15	22.1043	22.4266	23.2128	24.8927		15	100	100	100	100		100	100	100	100	1800	1800	1800	1800
16	25	298.1	2.69928e-15		16	25.0582	25.3099				16	99.1871	96.4204			1785.37	1735.57				16	22	295.1	1.9193e-15		16	22.1113	22.4543	23.2883	25.0573		16	100	100	100	99.1977		100	100	100	99.1977	1800	1800	1800	1785.56
17	25	298.1	2.69928e-15		17	25.0618	25.3289				17	99.1466	96.2145			1784.64	1731.86				17	22	295.1	1.9193e-15		17	22.1182	22.482	23.3631	25.2189		17	100	100	100	97.4107		100	100	100	97.4107	1800	1800	1800	1753.39
18	25	298.1	2.69928e-15		18	25.0655	25.3479				18	99.1062	96.0095			1783.91	1728.17				18	22	295.1	1.9193e-15		18						18	100	100	100			100	100	100		1800	1800	1800
19	25	298.1	2.69928e-15		19	25.0691	25.3669				19	99.0658	95.8054			1783.19	1724.5				19	22	295.1	1.9193e-15		19						19	100	100	100			100	100	100		1800	1800	1800
20	25	298.1	2.69928e-15		20	25.0727	25.3858				20	99.0255	95.6021			1782.46	1720.84				20	22	295.1	1.9193e-15		20	22.1389	22.5645	23.5843			20	100	100	100			100	100	100		1800	1800	1800
21	25	298.1	2.69928e-15		21	25.0763	25.4047				21	98.9852	95.3997			1781.73	1717.19				21	22	295.1	1.9193e-15		21						21	100	100	100			100	100	100		1800	1800	1800
22	25	298.1	2.69928e-15		22	25.0799	25.4236				22	98.9449	95.1981			1781.01	1713.57				22	22	295.1	1.9193e-15		22						22	100	100	100			100	100	100		1800	1800	1800
23	25	298.1	2.69928e-15		23	25.0836	25.4424				23	98.9047	94.9974			1780.28	1709.95				23	22	295.1	1.9193e-15		23						23	100	100	100			100	100	100		1800	1800	1800
24	25	298.1	2.69928e-15		24	25.0872	25.4611				24	98.8644	94.7975			1779.56	1706.36				24	22	295.1	1.9193e-15		24						24	100	100	100			100	100	100		1800	1800	1800
25	25	298.1	2.69928e-15		25	25.0908	25.4799				25	98.8243	94.5985			1778.84	1702.77				25	22	295.1	1.9193e-15		25						25	100	100	100			100	100	100		1800	1800	1800
26	25	298.1	2.69928e-15		26	25.0944	25.4986				26	98.7841	94.4003			1778.11	1699.21				26	22	295.1	1.9193e-15		26						26	100	100	100			100	100	100		1800	1800	1800
27	25	298.1	2.69928e-15		27	25.098	25.5172				27	98.744	94.203			1777.39	1695.65				27	22	295.1	1.9193e-15		27						27	100	100	100			100	100	100		1800	1800	1800
28	25	298.1	2.69928e-15		28	25.1016	25.5359				28	98.7039	94.0064			1776.67	1692.12				28	22	295.1	1.9193e-15		28						28	100	100	100			100	100	100		1800	1800	1800
29	25	298.1	2.69928e-15		29	25.1052	25.5544				29	98.6638	93.8107			1775.95	1688.59				29	22	295.1	1.9193e-15		29						29	100	100	100			100	100	100		1800	1800	1800
30	25	298.1	2.69928e-15		30	25.1088	25.573				30	98.6238	93.6158			1775.23	1685.08				30	22	295.1	1.9193e-15		30	22.2075	22.8344	24.2859			30	100	100	100			100	100	100		1800	1800	1800
31	25	298.1	2.69928e-15		31	25.1124					31	98.5838				1774.51					31	22	295.1	1.9193e-15		40	22.2757	23.0967	24.9387			40	100	100	100			100	100	100		1800	1800	1800
32	25	298.1	2.69928e-15		32	25.1161					32	98.5439				1773.79					32	22	295.1	1.9193e-15		41	22.2825	23.1225	25.0016			41	100	100	99.8211			100	100	99.8211		1800	1800	1796.78
33	25	298.1	2.69928e-15		33	25.1197					33	98.504				1773.07					33	22	295.1	1.9193e-15		42	22.2892	23.1483	25.064			42	100	100	99.1222			100	100	99.1222		1800	1800	1784.2
34	25	298.1	2.69928e-15		34	25.1233					34	98.4641				1772.35					34	22	295.1	1.9193e-15		43	22.296	23.174	25.1261			43	100	100	98.433			100	100	98.433		1800	1800	1771.79
35	25	298.1	2.69928e-15		35	25.1269					35	98.4242				1771.64					35	22	295.1	1.9193e-15		44	22.3028	23.1996	25.1877			44	100	100	97.7533			100	100	97.7533		1800	1800	1759.56
36	25	298.1	2.69928e-15		36	25.1305					36	98.3844				1770.92					36	22	295.1	1.9193e-15		100	22.6744	24.5325				100	100	100				100	100			1800	1800
37	25	298.1	2.69928e-15		37	25.1341					37	98.3446				1770.2					37	22	295.1	1.9193e-15		120		24.9661											100			1800	1800
38	25	298.1	2.69928e-15		38	25.1377					38	98.3048				1769.49					38	22	295.1	1.9193e-15		122		25.0084											99.7442			1800	1795.4
39	25	298.1	2.69928e-15																		39	22	295.1	1.9193e-15		124	22.8292	25.0505				124	100	99.2728				100	99.2728			1800	1786.91
40	25	298.1	2.69928e-15																		40	22	295.1	1.9193e-15		125	22.8356	25.0715				125	100	99.0388				100	99.0388			1800	1782.7
41	25	298.1	2.69928e-15																		41	22	295.1	1.9193e-15		128	22.8548	25.1342				128	100	98.3433				100	98.3433			1800	1770.18
42	25	298.1	2.69928e-15																		42	22	295.1	1.9193e-15		129	22.8611	25.155				129	100	98.1137				100	98.1137			1800	1766.05
43	25	298.1	2.69928e-15																		43	22	295.1	1.9193e-15		130	22.8675	25.1757				130	100	97.8851				100	97.8851			1800	1761.93
44	25	298.1	2.69928e-15																		44	22	295.1	1.9193e-15		250	23.6023					250	100					100				1800
45	25	298.1	2.69928e-15																		45	22	295.1	1.9193e-15		500	24.9699					500	100					100				1800
46	25	298.1	2.69928e-15																		46	22	295.1	1.9193e-15		510	25.0207					510	99.6068					99.6068				1792.92
47	25	298.1	2.69928e-15																		47	22	295.1	1.9193e-15		520	25.0712					520	99.0425					99.0425				1782.76
48	25	298.1	2.69928e-15																		48	22	295.1	1.9193e-15		530	25.1214					530	98.4845					98.4845				1772.72
49	25	298.1	2.69928e-15																		49	22	295.1	1.9193e-15		540	25.1714					540	97.9327					97.9327				1762.79
50	25	298.1	2.69928e-15																		50	22	295.1	1.9193e-15		550	25.2211					550	97.3871					97.3871				1752.97
51	25	298.1	2.69928e-15																		51	22	295.1	1.9193e-15
52	25	298.1	2.69928e-15																		52	22	295.1	1.9193e-15
53	25	298.1	2.69928e-15																		53	22	295.1	1.9193e-15
54	25	298.1	2.69928e-15																		54	22	295.1	1.9193e-15
55	25	298.1	2.69928e-15																		55	22	295.1	1.9193e-15
56	25	298.1	2.69928e-15																		56	22	295.1	1.9193e-15
57	25	298.1	2.69928e-15																		57	22	295.1	1.9193e-15
58	25	298.1	2.69928e-15																		58	22	295.1	1.9193e-15
59	25	298.1	2.69928e-15																		59	22	295.1	1.9193e-15
60	25	298.1	2.69928e-15																		60	22	295.1	1.9193e-15
61	25	298.1	2.69928e-15																		61	22	295.1	1.9193e-15
62	25	298.1	2.69928e-15																		62	22	295.1	1.9193e-15
63	25	298.1	2.69928e-15																		63	22	295.1	1.9193e-15
64	25	298.1	2.69928e-15																		64	22	295.1	1.9193e-15
65	25	298.1	2.69928e-15																		65	22	295.1	1.9193e-15
66	25	298.1	2.69928e-15																		66	22	295.1	1.9193e-15
67	25	298.1	2.69928e-15																		67	22	295.1	1.9193e-15
68	25	298.1	2.69928e-15																		68	22	295.1	1.9193e-15
69	25	298.1	2.69928e-15																		69	22	295.1	1.9193e-15
70	25	298.1	2.69928e-15																		70	22	295.1	1.9193e-15
71	25	298.1	2.69928e-15																		71	22	295.1	1.9193e-15
72	25	298.1	2.69928e-15																		72	22	295.1	1.9193e-15
73	25	298.1	2.69928e-15																		73	22	295.1	1.9193e-15
74	25	298.1	2.69928e-15																		74	22	295.1	1.9193e-15
75	25	298.1	2.69928e-15																		75	22	295.1	1.9193e-15
76	25	298.1	2.69928e-15																		76	22	295.1	1.9193e-15
77	25	298.1	2.69928e-15																		77	22	295.1	1.9193e-15
78	25	298.1	2.69928e-15																		78	22	295.1	1.9193e-15
79	25	298.1	2.69928e-15																		79	22	295.1	1.9193e-15
80	25	298.1	2.69928e-15																		80	22	295.1	1.9193e-15
81	25	298.1	2.69928e-15																		81	22	295.1	1.9193e-15
82	25	298.1	2.69928e-15																		82	22	295.1	1.9193e-15
83	25	298.1	2.69928e-15																		83	22	295.1	1.9193e-15
84	25	298.1	2.69928e-15																		84	22	295.1	1.9193e-15
85	25	298.1	2.69928e-15																		85	22	295.1	1.9193e-15
86	25	298.1	2.69928e-15																		86	22	295.1	1.9193e-15
87	25	298.1	2.69928e-15																		87	22	295.1	1.9193e-15
88	25	298.1	2.69928e-15																		88	22	295.1	1.9193e-15
89	25	298.1	2.69928e-15																		89	22	295.1	1.9193e-15
90	25	298.1	2.69928e-15																		90	22	295.1	1.9193e-15
91	25	298.1	2.69928e-15																		91	22	295.1	1.9193e-15
92	25	298.1	2.69928e-15																		92	22	295.1	1.9193e-15
93	25	298.1	2.69928e-15																		93	22	295.1	1.9193e-15
94	25	298.1	2.69928e-15																		94	22	295.1	1.9193e-15
95	25	298.1	2.69928e-15																		95	22	295.1	1.9193e-15
96	25	298.1	2.69928e-15																		96	22	295.1	1.9193e-15
97	25	298.1	2.69928e-15																		97	22	295.1	1.9193e-15
98	25	298.1	2.69928e-15																		98	22	295.1	1.9193e-15
99	25	298.1	2.69928e-15																		99	22	295.1	1.9193e-15
100	25	298.1	2.69928e-15																		100	22	295.1	1.9193e-15
101	25	298.1	2.69928e-15																		101	22	295.1	1.9193e-15
102	25	298.1	2.69928e-15																		102	22	295.1	1.9193e-15
103	25	298.1	2.69928e-15																		103	22	295.1	1.9193e-15
104	25	298.1	2.69928e-15																		104	22	295.1	1.9193e-15
105	25	298.1	2.69928e-15																		105	22	295.1	1.9193e-15
106	25	298.1	2.69928e-15																		106	22	295.1	1.9193e-15
107	25	298.1	2.69928e-15																		107	22	295.1	1.9193e-15
108	25	298.1	2.69928e-15																		108	22	295.1	1.9193e-15
109	25	298.1	2.69928e-15																		109	22	295.1	1.9193e-15
110	25	298.1	2.69928e-15																		110	22	295.1	1.9193e-15
111	25	298.1	2.69928e-15																		111	22	295.1	1.9193e-15
112	25	298.1	2.69928e-15																		112	22	295.1	1.9193e-15
113	25	298.1	2.69928e-15																		113	22	295.1	1.9193e-15
114	25	298.1	2.69928e-15																		114	22	295.1	1.9193e-15
115	25	298.1	2.69928e-15																		115	22	295.1	1.9193e-15
116	25	298.1	2.69928e-15																		116	22	295.1	1.9193e-15
117	25	298.1	2.69928e-15																		117	22	295.1	1.9193e-15
118	25	298.1	2.69928e-15																		118	22	295.1	1.9193e-15
119	25	298.1	2.69928e-15																		119	22	295.1	1.9193e-15
120	25	298.1	2.69928e-15																		120	22	295.1	1.9193e-15
121	25	298.1	2.69928e-15																		121	22	295.1	1.9193e-15
122	25	298.1	2.69928e-15																		122	22	295.1	1.9193e-15
123	25	298.1	2.69928e-15																		123	22	295.1	1.9193e-15
124	25	298.1	2.69928e-15																		124	22	295.1	1.9193e-15
125	25	298.1	2.69928e-15																		125	22	295.1	1.9193e-15
126	25	298.1	2.69928e-15																		126	22	295.1	1.9193e-15
127	25	298.1	2.69928e-15																		127	22	295.1	1.9193e-15
128	25	298.1	2.69928e-15																		128	22	295.1	1.9193e-15
129	25	298.1	2.69928e-15																		129	22	295.1	1.9193e-15
130	25	298.1	2.69928e-15																		130	22	295.1	1.9193e-15
131	25	298.1	2.69928e-15																		131	22	295.1	1.9193e-15
132	25	298.1	2.69928e-15																		132	22	295.1	1.9193e-15
133	25	298.1	2.69928e-15																		133	22	295.1	1.9193e-15
134	25	298.1	2.69928e-15																		134	22	295.1	1.9193e-15
135	25	298.1	2.69928e-15																		135	22	295.1	1.9193e-15
136	25	298.1	2.69928e-15																		136	22	295.1	1.9193e-15
137	25	298.1	2.69928e-15																		137	22	295.1	1.9193e-15
138	25	298.1	2.69928e-15																		138	22	295.1	1.9193e-15
139	25	298.1	2.69928e-15																		139	22	295.1	1.9193e-15
140	25	298.1	2.69928e-15																		140	22	295.1	1.9193e-15
141	25	298.1	2.69928e-15																		141	22	295.1	1.9193e-15
142	25	298.1	2.69928e-15																		142	22	295.1	1.9193e-15
143	25	298.1	2.69928e-15																		143	22	295.1	1.9193e-15
144	25	298.1	2.69928e-15																		144	22	295.1	1.9193e-15
145	25	298.1	2.69928e-15																		145	22	295.1	1.9193e-15
146	25	298.1	2.69928e-15																		146	22	295.1	1.9193e-15
147	25	298.1	2.69928e-15																		147	22	295.1	1.9193e-15
148	25	298.1	2.69928e-15																		148	22	295.1	1.9193e-15
149	25	298.1	2.69928e-15																		149	22	295.1	1.9193e-15
150	25	298.1	2.69928e-15																		150	22	295.1	1.9193e-15
151	25	298.1	2.69928e-15																		151	22	295.1	1.9193e-15
152	25	298.1	2.69928e-15																		152	22	295.1	1.9193e-15
153	25	298.1	2.69928e-15																		153	22	295.1	1.9193e-15
154	25	298.1	2.69928e-15																		154	22	295.1	1.9193e-15
155	25	298.1	2.69928e-15																		155	22	295.1	1.9193e-15
156	25	298.1	2.69928e-15																		156	22	295.1	1.9193e-15
157	25	298.1	2.69928e-15																		157	22	295.1	1.9193e-15
158	25	298.1	2.69928e-15																		158	22	295.1	1.9193e-15
159	25	298.1	2.69928e-15																		159	22	295.1	1.9193e-15
160	25	298.1	2.69928e-15																		160	22	295.1	1.9193e-15
161	25	298.1	2.69928e-15																		161	22	295.1	1.9193e-15
162	25	298.1	2.69928e-15																		162	22	295.1	1.9193e-15
163	25	298.1	2.69928e-15																		163	22	295.1	1.9193e-15
164	25	298.1	2.69928e-15																		164	22	295.1	1.9193e-15
165	25	298.1	2.69928e-15																		165	22	295.1	1.9193e-15
166	25	298.1	2.69928e-15																		166	22	295.1	1.9193e-15
167	25	298.1	2.69928e-15																		167	22	295.1	1.9193e-15
168	25	298.1	2.69928e-15																		168	22	295.1	1.9193e-15
169	25	298.1	2.69928e-15																		169	22	295.1	1.9193e-15
170	25	298.1	2.69928e-15																		170	22	295.1	1.9193e-15
171	25	298.1	2.69928e-15																		171	22	295.1	1.9193e-15
172	25	298.1	2.69928e-15																		172	22	295.1	1.9193e-15
173	25	298.1	2.69928e-15																		173	22	295.1	1.9193e-15
174	25	298.1	2.69928e-15																		174	22	295.1	1.9193e-15
175	25	298.1	2.69928e-15																		175	22	295.1	1.9193e-15
176	25	298.1	2.69928e-15																		176	22	295.1	1.9193e-15
177	25	298.1	2.69928e-15																		177	22	295.1	1.9193e-15
178	25	298.1	2.69928e-15																		178	22	295.1	1.9193e-15
179	25	298.1	2.69928e-15																		179	22	295.1	1.9193e-15
180	25	298.1	2.69928e-15																		180	22	295.1	1.9193e-15
181	25	298.1	2.69928e-15																		181	22	295.1	1.9193e-15
182	25	298.1	2.69928e-15																		182	22	295.1	1.9193e-15
183	25	298.1	2.69928e-15																		183	22	295.1	1.9193e-15
184	25	298.1	2.69928e-15																		184	22	295.1	1.9193e-15
185	25	298.1	2.69928e-15																		185	22	295.1	1.9193e-15
186	25	298.1	2.69928e-15																		186	22	295.1	1.9193e-15
187	25	298.1	2.69928e-15																		187	22	295.1	1.9193e-15
188	25	298.1	2.69928e-15																		188	22	295.1	1.9193e-15
189	25	298.1	2.69928e-15																		189	22	295.1	1.9193e-15
190	25	298.1	2.69928e-15																		190	22	295.1	1.9193e-15
191	25	298.1	2.69928e-15																		191	22	295.1	1.9193e-15
192	25	298.1	2.69928e-15																		192	22	295.1	1.9193e-15
193	25	298.1	2.69928e-15																		193	22	295.1	1.9193e-15
194	25	298.1	2.69928e-15																		194	22	295.1	1.9193e-15
195	25	298.1	2.69928e-15																		195	22	295.1	1.9193e-15
196	25	298.1	2.69928e-15																		196	22	295.1	1.9193e-15
197	25	298.1	2.69928e-15																		197	22	295.1	1.9193e-15
198	25	298.1	2.69928e-15																		198	22	295.1	1.9193e-15
199	25	298.1	2.69928e-15																		199	22	295.1	1.9193e-15
200	25	298.1	2.69928e-15																		200	22	295.1	1.9193e-15
201	25	298.1	2.69928e-15																		201	22	295.1	1.9193e-15
202	25	298.1	2.69928e-15																		202	22	295.1	1.9193e-15
203	25	298.1	2.69928e-15																		203	22	295.1	1.9193e-15
204	25	298.1	2.69928e-15																		204	22	295.1	1.9193e-15
205	25	298.1	2.69928e-15																		205	22	295.1	1.9193e-15
206	25	298.1	2.69928e-15																		206	22	295.1	1.9193e-15
207	25	298.1	2.69928e-15																		207	22	295.1	1.9193e-15
208	25	298.1	2.69928e-15																		208	22	295.1	1.9193e-15
209	25	298.1	2.69928e-15																		209	22	295.1	1.9193e-15
210	25	298.1	2.69928e-15																		210	22	295.1	1.9193e-15
211	25	298.1	2.69928e-15																		211	22	295.1	1.9193e-15
212	25	298.1	2.69928e-15																		212	22	295.1	1.9193e-15
213	25	298.1	2.69928e-15																		213	22	295.1	1.9193e-15
214	25	298.1	2.69928e-15																		214	22	295.1	1.9193e-15
215	25	298.1	2.69928e-15																		215	22	295.1	1.9193e-15
216	25	298.1	2.69928e-15																		216	22	295.1	1.9193e-15
217	25	298.1	2.69928e-15																		217	22	295.1	1.9193e-15
218	25	298.1	2.69928e-15																		218	22	295.1	1.9193e-15
219	25	298.1	2.69928e-15																		219	22	295.1	1.9193e-15
220	25	298.1	2.69928e-15																		220	22	295.1	1.9193e-15
221	25	298.1	2.69928e-15																		221	22	295.1	1.9193e-15
222	25	298.1	2.69928e-15																		222	22	295.1	1.9193e-15
223	25	298.1	2.69928e-15																		223	22	295.1	1.9193e-15
224	25	298.1	2.69928e-15																		224	22	295.1	1.9193e-15
225	25	298.1	2.69928e-15																		225	22	295.1	1.9193e-15
226	25	298.1	2.69928e-15																		226	22	295.1	1.9193e-15
227	25	298.1	2.69928e-15																		227	22	295.1	1.9193e-15
228	25	298.1	2.69928e-15																		228	22	295.1	1.9193e-15
229	25	298.1	2.69928e-15																		229	22	295.1	1.9193e-15
230	25	298.1	2.69928e-15																		230	22	295.1	1.9193e-15
231	25	298.1	2.69928e-15																		231	22	295.1	1.9193e-15
232	25	298.1	2.69928e-15																		232	22	295.1	1.9193e-15
233	25	298.1	2.69928e-15																		233	22	295.1	1.9193e-15
234	25	298.1	2.69928e-15																		234	22	295.1	1.9193e-15
235	25	298.1	2.69928e-15																		235	22	295.1	1.9193e-15
236	25	298.1	2.69928e-15																		236	22	295.1	1.9193e-15
237	25	298.1	2.69928e-15																		237	22	295.1	1.9193e-15
238	25	298.1	2.69928e-15																		238	22	295.1	1.9193e-15
239	25	298.1	2.69928e-15																		239	22	295.1	1.9193e-15
240	25	298.1	2.69928e-15																		240	22	295.1	1.9193e-15
241	25	298.1	2.69928e-15																		241	22	295.1	1.9193e-15
242	25	298.1	2.69928e-15																		242	22	295.1	1.9193e-15
243	25	298.1	2.69928e-15																		243	22	295.1	1.9193e-15
244	25	298.1	2.69928e-15																		244	22	295.1	1.9193e-15
245	25	298.1	2.69928e-15																		245	22	295.1	1.9193e-15
246	25	298.1	2.69928e-15																		246	22	295.1	1.9193e-15
247	25	298.1	2.69928e-15																		247	22	295.1	1.9193e-15
248	25	298.1	2.69928e-15																		248	22	295.1	1.9193e-15
249	25	298.1	2.69928e-15																		249	22	295.1	1.9193e-15
250	25	298.1	2.69928e-15																		250	22	295.1	1.9193e-15
251	25	298.1	2.69928e-15																		251	22	295.1	1.9193e-15
252	25	298.1	2.69928e-15																		252	22	295.1	1.9193e-15
253	25	298.1	2.69928e-15																		253	22	295.1	1.9193e-15
254	25	298.1	2.69928e-15																		254	22	295.1	1.9193e-15
255	25	298.1	2.69928e-15																		255	22	295.1	1.9193e-15
256	25	298.1	2.69928e-15																		256	22	295.1	1.9193e-15
257	25	298.1	2.69928e-15																		257	22	295.1	1.9193e-15
258	25	298.1	2.69928e-15																		258	22	295.1	1.9193e-15
259	25	298.1	2.69928e-15																		259	22	295.1	1.9193e-15
260	25	298.1	2.69928e-15																		260	22	295.1	1.9193e-15
261	25	298.1	2.69928e-15																		261	22	295.1	1.9193e-15
262	25	298.1	2.69928e-15																		262	22	295.1	1.9193e-15
263	25	298.1	2.69928e-15																		263	22	295.1	1.9193e-15
264	25	298.1	2.69928e-15																		264	22	295.1	1.9193e-15
265	25	298.1	2.69928e-15																		265	22	295.1	1.9193e-15
266	25	298.1	2.69928e-15																		266	22	295.1	1.9193e-15
267	25	298.1	2.69928e-15																		267	22	295.1	1.9193e-15
268	25	298.1	2.69928e-15																		268	22	295.1	1.9193e-15
269	25	298.1	2.69928e-15																		269	22	295.1	1.9193e-15
270	25	298.1	2.69928e-15																		270	22	295.1	1.9193e-15
271	25	298.1	2.69928e-15																		271	22	295.1	1.9193e-15
272	25	298.1	2.69928e-15																		272	22	295.1	1.9193e-15
273	25	298.1	2.69928e-15																		273	22	295.1	1.9193e-15
274	25	298.1	2.69928e-15																		274	22	295.1	1.9193e-15
275	25	298.1	2.69928e-15																		275	22	295.1	1.9193e-15
276	25	298.1	2.69928e-15																		276	22	295.1	1.9193e-15
277	25	298.1	2.69928e-15																		277	22	295.1	1.9193e-15
278	25	298.1	2.69928e-15																		278	22	295.1	1.9193e-15
279	25	298.1	2.69928e-15																		279	22	295.1	1.9193e-15
280	25	298.1	2.69928e-15																		280	22	295.1	1.9193e-15
281	25	298.1	2.69928e-15																		281	22	295.1	1.9193e-15
282	25	298.1	2.69928e-15																		282	22	295.1	1.9193e-15
283	25	298.1	2.69928e-15																		283	22	295.1	1.9193e-15
284	25	298.1	2.69928e-15																		284	22	295.1	1.9193e-15
285	25	298.1	2.69928e-15																		285	22	295.1	1.9193e-15
286	25	298.1	2.69928e-15																		286	22	295.1	1.9193e-15
287	25	298.1	2.69928e-15																		287	22	295.1	1.9193e-15
288	25	298.1	2.69928e-15																		288	22	295.1	1.9193e-15
289	25	298.1	2.69928e-15																		289	22	295.1	1.9193e-15
290	25	298.1	2.69928e-15																		290	22	295.1	1.9193e-15
291	25	298.1	2.69928e-15																		291	22	295.1	1.9193e-15
292	25	298.1	2.69928e-15																		292	22	295.1	1.9193e-15
293	25	298.1	2.69928e-15																		293	22	295.1	1.9193e-15
294	25	298.1	2.69928e-15																		294	22	295.1	1.9193e-15
295	25	298.1	2.69928e-15																		295	22	295.1	1.9193e-15
296	25	298.1	2.69928e-15																		296	22	295.1	1.9193e-15
297	25	298.1	2.69928e-15																		297	22	295.1	1.9193e-15
298	25	298.1	2.69928e-15																		298	22	295.1	1.9193e-15
299	25	298.1	2.69928e-15																		299	22	295.1	1.9193e-15
300	25	298.1	2.69928e-15																		300	22	295.1	1.9193e-15
301	25	298.1	2.69928e-15																		301	22	295.1	1.9193e-15
302	25	298.1	2.69928e-15																		302	22	295.1	1.9193e-15
303	25	298.1	2.69928e-15																		303	22	295.1	1.9193e-15
304	25	298.1	2.69928e-15																		304	22	295.1	1.9193e-15
305	25	298.1	2.69928e-15																		305	22	295.1	1.9193e-15
306	25	298.1	2.69928e-15																		306	22	295.1	1.9193e-15
307	25	298.1	2.69928e-15																		307	22	295.1	1.9193e-15
308	25	298.1	2.69928e-15																		308	22	295.1	1.9193e-15
309	25	298.1	2.69928e-15																		309	22	295.1	1.9193e-15
310	25	298.1	2.69928e-15																		310	22	295.1	1.9193e-15
311	25	298.1	2.69928e-15																		311	22	295.1	1.9193e-15
312	25	298.1	2.69928e-15																		312	22	295.1	1.9193e-15
313	25	298.1	2.69928e-15																		313	22	295.1	1.9193e-15
314	25	298.1	2.69928e-15																		314	22	295.1	1.9193e-15
315	25	298.1	2.69928e-15																		315	22	295.1	1.9193e-15
316	25	298.1	2.69928e-15																		316	22	295.1	1.9193e-15
317	25	298.1	2.69928e-15																		317	22	295.1	1.9193e-15
318	25	298.1	2.69928e-15																		318	22	295.1	1.9193e-15
319	25	298.1	2.69928e-15																		319	22	295.1	1.9193e-15
320	25	298.1	2.69928e-15																		320	22	295.1	1.9193e-15
321	25	298.1	2.69928e-15																		321	22	295.1	1.9193e-15
322	25	298.1	2.69928e-15																		322	22	295.1	1.9193e-15
323	25	298.1	2.69928e-15																		323	22	295.1	1.9193e-15
324	25	298.1	2.69928e-15																		324	22	295.1	1.9193e-15
325	25	298.1	2.69928e-15																		325	22	295.1	1.9193e-15
326	25	298.1	2.69928e-15																		326	22	295.1	1.9193e-15
327	25	298.1	2.69928e-15																		327	22	295.1	1.9193e-15
328	25	298.1	2.69928e-15																		328	22	295.1	1.9193e-15
329	25	298.1	2.69928e-15																		329	22	295.1	1.9193e-15
330	25	298.1	2.69928e-15																		330	22	295.1	1.9193e-15
331	25	298.1	2.69928e-15																		331	22	295.1	1.9193e-15
332	25	298.1	2.69928e-15																		332	22	295.1	1.9193e-15
333	25	298.1	2.69928e-15																		333	22	295.1	1.9193e-15
334	25	298.1	2.69928e-15																		334	22	295.1	1.9193e-15
335	25	298.1	2.69928e-15																		335	22	295.1	1.9193e-15
336	25	298.1	2.69928e-15																		336	22	295.1	1.9193e-15
337	25	298.1	2.69928e-15																		337	22	295.1	1.9193e-15
338	25	298.1	2.69928e-15																		338	22	295.1	1.9193e-15
339	25	298.1	2.69928e-15																		339	22	295.1	1.9193e-15
340	25	298.1	2.69928e-15																		340	22	295.1	1.9193e-15
341	25	298.1	2.69928e-15																		341	22	295.1	1.9193e-15
342	25	298.1	2.69928e-15																		342	22	295.1	1.9193e-15
343	25	298.1	2.69928e-15																		343	22	295.1	1.9193e-15
344	25	298.1	2.69928e-15																		344	22	295.1	1.9193e-15
345	25	298.1	2.69928e-15																		345	22	295.1	1.9193e-15
346	25	298.1	2.69928e-15																		346	22	295.1	1.9193e-15
347	25	298.1	2.69928e-15																		347	22	295.1	1.9193e-15
348	25	298.1	2.69928e-15																		348	22	295.1	1.9193e-15
349	25	298.1	2.69928e-15																		349	22	295.1	1.9193e-15
350	25	298.1	2.69928e-15																		350	22	295.1	1.9193e-15
351	25	298.1	2.69928e-15																		351	22	295.1	1.9193e-15
352	25	298.1	2.69928e-15																		352	22	295.1	1.9193e-15
353	25	298.1	2.69928e-15																		353	22	295.1	1.9193e-15
354	25	298.1	2.69928e-15																		354	22	295.1	1.9193e-15
355	25	298.1	2.69928e-15																		355	22	295.1	1.9193e-15
356	25	298.1	2.69928e-15																		356	22	295.1	1.9193e-15
357	25	298.1	2.69928e-15																		357	22	295.1	1.9193e-15
358	25	298.1	2.69928e-15																		358	22	295.1	1.9193e-15
359	25	298.1	2.69928e-15																		359	22	295.1	1.9193e-15
360	25	298.1	2.69928e-15																		360	22	295.1	1.9193e-15
361	25	298.1	2.69928e-15																		361	22	295.1	1.9193e-15
362	25	298.1	2.69928e-15																		362	22	295.1	1.9193e-15
363	25	298.1	2.69928e-15																		363	22	295.1	1.9193e-15
364	25	298.1	2.69928e-15																		364	22	295.1	1.9193e-15
365	25	298.1	2.69928e-15																		365	22	295.1	1.9193e-15
366	25	298.1	2.69928e-15																		366	22	295.1	1.9193e-15
367	25	298.1	2.69928e-15																		367	22	295.1	1.9193e-15
368	25	298.1	2.69928e-15																		368	22	295.1	1.9193e-15
369	25	298.1	2.69928e-15																		369	22	295.1	1.9193e-15
370	25	298.1	2.69928e-15																		370	22	295.1	1.9193e-15
371	25	298.1	2.69928e-15																		371	22	295.1	1.9193e-15
372	25	298.1	2.69928e-15																		372	22	295.1	1.9193e-15
373	25	298.1	2.69928e-15																		373	22	295.1	1.9193e-15
374	25	298.1	2.69928e-15																		374	22	295.1	1.9193e-15
375	25	298.1	2.69928e-15																		375	22	295.1	1.9193e-15
376	25	298.1	2.69928e-15																		376	22	295.1	1.9193e-15
377	25	298.1	2.69928e-15																		377	22	295.1	1.9193e-15
378	25	298.1	2.69928e-15																		378	22	295.1	1.9193e-15
379	25	298.1	2.69928e-15																		379	22	295.1	1.9193e-15
380	25	298.1	2.69928e-15																		380	22	295.1	1.9193e-15
381	25	298.1	2.69928e-15																		381	22	295.1	1.9193e-15
382	25	298.1	2.69928e-15																		382	22	295.1	1.9193e-15
383	25	298.1	2.69928e-15																		383	22	295.1	1.9193e-15
384	25	298.1	2.69928e-15																		384	22	295.1	1.9193e-15
385	25	298.1	2.69928e-15																		385	22	295.1	1.9193e-15
386	25	298.1	2.69928e-15																		386	22	295.1	1.9193e-15
387	25	298.1	2.69928e-15																		387	22	295.1	1.9193e-15
388	25	298.1	2.69928e-15																		388	22	295.1	1.9193e-15
389	25	298.1	2.69928e-15																		389	22	295.1	1.9193e-15
390	25	298.1	2.69928e-15																		390	22	295.1	1.9193e-15
391	25	298.1	2.69928e-15																		391	22	295.1	1.9193e-15
392	25	298.1	2.69928e-15																		392	22	295.1	1.9193e-15
393	25	298.1	2.69928e-15																		393	22	295.1	1.9193e-15
394	25	298.1	2.69928e-15																		394	22	295.1	1.9193e-15
395	25	298.1	2.69928e-15																		395	22	295.1	1.9193e-15
396	25	298.1	2.69928e-15																		396	22	295.1	1.9193e-15
397	25	298.1	2.69928e-15																		397	22	295.1	1.9193e-15
398	25	298.1	2.69928e-15																		398	22	295.1	1.9193e-15
399	25	298.1	2.69928e-15																		399	22	295.1	1.9193e-15
400	25	298.1	2.69928e-15																		400	22	295.1	1.9193e-15
401	25	298.1	2.69928e-15																		401	22	295.1	1.9193e-15
402	25	298.1	2.69928e-15																		402	22	295.1	1.9193e-15
403	25	298.1	2.69928e-15																		403	22	295.1	1.9193e-15
404	25	298.1	2.69928e-15																		404	22	295.1	1.9193e-15
405	25	298.1	2.69928e-15																		405	22	295.1	1.9193e-15
406	25	298.1	2.69928e-15																		406	22	295.1	1.9193e-15
407	25	298.1	2.69928e-15																		407	22	295.1	1.9193e-15
408	25	298.1	2.69928e-15																		408	22	295.1	1.9193e-15
409	25	298.1	2.69928e-15																		409	22	295.1	1.9193e-15
410	25	298.1	2.69928e-15																		410	22	295.1	1.9193e-15
411	25	298.1	2.69928e-15																		411	22	295.1	1.9193e-15
412	25	298.1	2.69928e-15																		412	22	295.1	1.9193e-15
413	25	298.1	2.69928e-15																		413	22	295.1	1.9193e-15
414	25	298.1	2.69928e-15																		414	22	295.1	1.9193e-15
415	25	298.1	2.69928e-15																		415	22	295.1	1.9193e-15
416	25	298.1	2.69928e-15																		416	22	295.1	1.9193e-15
417	25	298.1	2.69928e-15																		417	22	295.1	1.9193e-15
418	25	298.1	2.69928e-15																		418	22	295.1	1.9193e-15
419	25	298.1	2.69928e-15																		419	22	295.1	1.9193e-15
420	25	298.1	2.69928e-15																		420	22	295.1	1.9193e-15
421	25	298.1	2.69928e-15																		421	22	295.1	1.9193e-15
422	25	298.1	2.69928e-15																		422	22	295.1	1.9193e-15
423	25	298.1	2.69928e-15																		423	22	295.1	1.9193e-15
424	25	298.1	2.69928e-15																		424	22	295.1	1.9193e-15
425	25	298.1	2.69928e-15																		425	22	295.1	1.9193e-15
426	25	298.1	2.69928e-15																		426	22	295.1	1.9193e-15
427	25	298.1	2.69928e-15																		427	22	295.1	1.9193e-15
428	25	298.1	2.69928e-15																		428	22	295.1	1.9193e-15
429	25	298.1	2.69928e-15																		429	22	295.1	1.9193e-15
430	25	298.1	2.69928e-15																		430	22	295.1	1.9193e-15
431	25	298.1	2.69928e-15																		431	22	295.1	1.9193e-15
432	25	298.1	2.69928e-15																		432	22	295.1	1.9193e-15
433	25	298.1	2.69928e-15																		433	22	295.1	1.9193e-15
434	25	298.1	2.69928e-15																		434	22	295.1	1.9193e-15
435	25	298.1	2.69928e-15																		435	22	295.1	1.9193e-15
436	25	298.1	2.69928e-15																		436	22	295.1	1.9193e-15
437	25	298.1	2.69928e-15																		437	22	295.1	1.9193e-15
438	25	298.1	2.69928e-15																		438	22	295.1	1.9193e-15
439	25	298.1	2.69928e-15																		439	22	295.1	1.9193e-15
440	25	298.1	2.69928e-15																		440	22	295.1	1.9193e-15
441	25	298.1	2.69928e-15																		441	22	295.1	1.9193e-15
442	25	298.1	2.69928e-15																		442	22	295.1	1.9193e-15
443	25	298.1	2.69928e-15																		443	22	295.1	1.9193e-15
444	25	298.1	2.69928e-15																		444	22	295.1	1.9193e-15
445	25	298.1	2.69928e-15																		445	22	295.1	1.9193e-15
446	25	298.1	2.69928e-15																		446	22	295.1	1.9193e-15
447	25	298.1	2.69928e-15																		447	22	295.1	1.9193e-15
448	25	298.1	2.69928e-15																		448	22	295.1	1.9193e-15
449	25	298.1	2.69928e-15																		449	22	295.1	1.9193e-15
450	25	298.1	2.69928e-15																		450	22	295.1	1.9193e-15
451	25	298.1	2.69928e-15																		451	22	295.1	1.9193e-15
452	25	298.1	2.69928e-15																		452	22	295.1	1.9193e-15
453	25	298.1	2.69928e-15																		453	22	295.1	1.9193e-15
454	25	298.1	2.69928e-15																		454	22	295.1	1.9193e-15
455	25	298.1	2.69928e-15																		455	22	295.1	1.9193e-15
456	25	298.1	2.69928e-15																		456	22	295.1	1.9193e-15
457	25	298.1	2.69928e-15																		457	22	295.1	1.9193e-15
458	25	298.1	2.69928e-15																		458	22	295.1	1.9193e-15
459	25	298.1	2.69928e-15																		459	22	295.1	1.9193e-15
460	25	298.1	2.69928e-15																		460	22	295.1	1.9193e-15
461	25	298.1	2.69928e-15																		461	22	295.1	1.9193e-15
462	25	298.1	2.69928e-15																		462	22	295.1	1.9193e-15
463	25	298.1	2.69928e-15																		463	22	295.1	1.9193e-15
464	25	298.1	2.69928e-15																		464	22	295.1	1.9193e-15
465	25	298.1	2.69928e-15																		465	22	295.1	1.9193e-15
466	25	298.1	2.69928e-15																		466	22	295.1	1.9193e-15
467	25	298.1	2.69928e-15																		467	22	295.1	1.9193e-15
468	25	298.1	2.69928e-15																		468	22	295.1	1.9193e-15
469	25	298.1	2.69928e-15																		469	22	295.1	1.9193e-15
470	25	298.1	2.69928e-15																		470	22	295.1	1.9193e-15
471	25	298.1	2.69928e-15																		471	22	295.1	1.9193e-15
472	25	298.1	2.69928e-15																		472	22	295.1	1.9193e-15
473	25	298.1	2.69928e-15																		473	22	295.1	1.9193e-15
474	25	298.1	2.69928e-15																		474	22	295.1	1.9193e-15
475	25	298.1	2.69928e-15																		475	22	295.1	1.9193e-15
476	25	298.1	2.69928e-15																		476	22	295.1	1.9193e-15
477	25	298.1	2.69928e-15																		477	22	295.1	1.9193e-15
478	25	298.1	2.69928e-15																		478	22	295.1	1.9193e-15
479	25	298.1	2.69928e-15																		479	22	295.1	1.9193e-15
480	25	298.1	2.69928e-15																		480	22	295.1	1.9193e-15
481	25	298.1	2.69928e-15																		481	22	295.1	1.9193e-15
482	25	298.1	2.69928e-15																		482	22	295.1	1.9193e-15
483	25	298.1	2.69928e-15																		483	22	295.1	1.9193e-15
484	25	298.1	2.69928e-15																		484	22	295.1	1.9193e-15
485	25	298.1	2.69928e-15																		485	22	295.1	1.9193e-15
486	25	298.1	2.69928e-15																		486	22	295.1	1.9193e-15
487	25	298.1	2.69928e-15																		487	22	295.1	1.9193e-15
488	25	298.1	2.69928e-15																		488	22	295.1	1.9193e-15
489	25	298.1	2.69928e-15																		489	22	295.1	1.9193e-15
490	25	298.1	2.69928e-15																		490	22	295.1	1.9193e-15
491	25	298.1	2.69928e-15																		491	22	295.1	1.9193e-15
492	25	298.1	2.69928e-15																		492	22	295.1	1.9193e-15
493	25	298.1	2.69928e-15																		493	22	295.1	1.9193e-15
494	25	298.1	2.69928e-15																		494	22	295.1	1.9193e-15
495	25	298.1	2.69928e-15																		495	22	295.1	1.9193e-15
496	25	298.1	2.69928e-15																		496	22	295.1	1.9193e-15
497	25	298.1	2.69928e-15																		497	22	295.1	1.9193e-15
498	25	298.1	2.69928e-15																		498	22	295.1	1.9193e-15
499	25	298.1	2.69928e-15																		499	22	295.1	1.9193e-15
500	25	298.1	2.69928e-15																		500	22	295.1	1.9193e-15
501	25	298.1	2.69928e-15																		501	22	295.1	1.9193e-15
502	25	298.1	2.69928e-15																		502	22	295.1	1.9193e-15
503	25	298.1	2.69928e-15																		503	22	295.1	1.9193e-15
504	25	298.1	2.69928e-15																		504	22	295.1	1.9193e-15
505	25	298.1	2.69928e-15																		505	22	295.1	1.9193e-15
506	25	298.1	2.69928e-15																		506	22	295.1	1.9193e-15
507	25	298.1	2.69928e-15																		507	22	295.1	1.9193e-15
508	25	298.1	2.69928e-15																		508	22	295.1	1.9193e-15
509	25	298.1	2.69928e-15																		509	22	295.1	1.9193e-15
510	25	298.1	2.69928e-15																		510	22	295.1	1.9193e-15
511	25	298.1	2.69928e-15																		511	22	295.1	1.9193e-15
512	25	298.1	2.69928e-15																		512	22	295.1	1.9193e-15
513	25	298.1	2.69928e-15																		513	22	295.1	1.9193e-15
514	25	298.1	2.69928e-15																		514	22	295.1	1.9193e-15
515	25	298.1	2.69928e-15																		515	22	295.1	1.9193e-15
516	25	298.1	2.69928e-15																		516	22	295.1	1.9193e-15
517	25	298.1	2.69928e-15																		517	22	295.1	1.9193e-15
518	25	298.1	2.69928e-15																		518	22	295.1	1.9193e-15
519	25	298.1	2.69928e-15																		519	22	295.1	1.9193e-15
520	25	298.1	2.69928e-15																		520	22	295.1	1.9193e-15
521	25	298.1	2.69928e-15																		521	22	295.1	1.9193e-15
522	25	298.1	2.69928e-15																		522	22	295.1	1.9193e-15
523	25	298.1	2.69928e-15																		523	22	295.1	1.9193e-15
524	25	298.1	2.69928e-15																		524	22	295.1	1.9193e-15
525	25	298.1	2.69928e-15																		525	22	295.1	1.9193e-15
526	25	298.1	2.69928e-15																		526	22	295.1	1.9193e-15
527	25	298.1	2.69928e-15																		527	22	295.1	1.9193e-15
528	25	298.1	2.69928e-15																		528	22	295.1	1.9193e-15
529	25	298.1	2.69928e-15																		529	22	295.1	1.9193e-15
530	25	298.1	2.69928e-15																		530	22	295.1	1.9193e-15
531	25	298.1	2.69928e-15																		531	22	295.1	1.9193e-15
532	25	298.1	2.69928e-15																		532	22	295.1	1.9193e-15
533	25	298.1	2.69928e-15																		533	22	295.1	1.9193e-15
534	25	298.1	2.69928e-15																		534	22	295.1	1.9193e-15
535	25	298.1	2.69928e-15																		535	22	295.1	1.9193e-15
536	25	298.1	2.69928e-15																		536	22	295.1	1.9193e-15
537	25	298.1	2.69928e-15																		537	22	295.1	1.9193e-15
538	25	298.1	2.69928e-15																		538	22	295.1	1.9193e-15
539	25	298.1	2.69928e-15																		539	22	295.1	1.9193e-15
540	25	298.1	2.69928e-15																		540	22	295.1	1.9193e-15
541	25	298.1	2.69928e-15																		541	22	295.1	1.9193e-15
542	25	298.1	2.69928e-15																		542	22	295.1	1.9193e-15
543	25	298.1	2.69928e-15																		543	22	295.1	1.9193e-15
544	25	298.1	2.69928e-15																		544	22	295.1	1.9193e-15
545	25	298.1	2.69928e-15																		545	22	295.1	1.9193e-15
546	25	298.1	2.69928e-15																		546	22	295.1	1.9193e-15
547	25	298.1	2.69928e-15																		547	22	295.1	1.9193e-15
548	25	298.1	2.69928e-15																		548	22	295.1	1.9193e-15
549	25	298.1	2.69928e-15																		549	22	295.1	1.9193e-15
550	25	298.1	2.69928e-15																		550	22	295.1	1.9193e-15
551	25	298.1	2.69928e-15																		551	22	295.1	1.9193e-15
552	25	298.1	2.69928e-15																		552	22	295.1	1.9193e-15
553	25	298.1	2.69928e-15																		553	22	295.1	1.9193e-15
554	25	298.1	2.69928e-15																		554	22	295.1	1.9193e-15
555	25	298.1	2.69928e-15																		555	22	295.1	1.9193e-15
556	25	298.1	2.69928e-15																		556	22	295.1	1.9193e-15
557	25	298.1	2.69928e-15																		557	22	295.1	1.9193e-15
558	25	298.1	2.69928e-15																		558	22	295.1	1.9193e-15
559	25	298.1	2.69928e-15																		559	22	295.1	1.9193e-15
560	25	298.1	2.69928e-15																		560	22	295.1	1.9193e-15
561	25	298.1	2.69928e-15																		561	22	295.1	1.9193e-15
562	25	298.1	2.69928e-15																		562	22	295.1	1.9193e-15
563	25	298.1	2.69928e-15																		563	22	295.1	1.9193e-15
564	25	298.1	2.69928e-15																		564	22	295.1	1.9193e-15
565	25	298.1	2.69928e-15																		565	22	295.1	1.9193e-15
566	25	298.1	2.69928e-15																		566	22	295.1	1.9193e-15
567	25	298.1	2.69928e-15																		567	22	295.1	1.9193e-15
568	25	298.1	2.69928e-15																		568	22	295.1	1.9193e-15
569	25	298.1	2.69928e-15																		569	22	295.1	1.9193e-15
570	25	298.1	2.69928e-15																		570	22	295.1	1.9193e-15
571	25	298.1	2.69928e-15																		571	22	295.1	1.9193e-15
572	25	298.1	2.69928e-15																		572	22	295.1	1.9193e-15
573	25	298.1	2.69928e-15																		573	22	295.1	1.9193e-15
574	25	298.1	2.69928e-15																		574	22	295.1	1.9193e-15
575	25	298.1	2.69928e-15																		575	22	295.1	1.9193e-15
576	25	298.1	2.69928e-15																		576	22	295.1	1.9193e-15
577	25	298.1	2.69928e-15																		577	22	295.1	1.9193e-15
578	25	298.1	2.69928e-15																		578	22	295.1	1.9193e-15
579	25	298.1	2.69928e-15																		579	22	295.1	1.9193e-15
580	25	298.1	2.69928e-15																		580	22	295.1	1.9193e-15
581	25	298.1	2.69928e-15																		581	22	295.1	1.9193e-15
582	25	298.1	2.69928e-15																		582	22	295.1	1.9193e-15
583	25	298.1	2.69928e-15																		583	22	295.1	1.9193e-15
584	25	298.1	2.69928e-15																		584	22	295.1	1.9193e-15
585	25	298.1	2.69928e-15																		585	22	295.1	1.9193e-15
586	25	298.1	2.69928e-15																		586	22	295.1	1.9193e-15
587	25	298.1	2.69928e-15																		587	22	295.1	1.9193e-15
588	25	298.1	2.69928e-15																		588	22	295.1	1.9193e-15
589	25	298.1	2.69928e-15																		589	22	295.1	1.9193e-15
590	25	298.1	2.69928e-15																		590	22	295.1	1.9193e-15
591	25	298.1	2.69928e-15																		591	22	295.1	1.9193e-15
592	25	298.1	2.69928e-15																		592	22	295.1	1.9193e-15
593	25	298.1	2.69928e-15																		593	22	295.1	1.9193e-15
594	25	298.1	2.69928e-15																		594	22	295.1	1.9193e-15
595	25	298.1	2.69928e-15																		595	22	295.1	1.9193e-15
596	25	298.1	2.69928e-15																		596	22	295.1	1.9193e-15
597	25	298.1	2.69928e-15																		597	22	295.1	1.9193e-15
598	25	298.1	2.69928e-15																		598	22	295.1	1.9193e-15
599	25	298.1	2.69928e-15																		599	22	295.1	1.9193e-15
600	25	298.1	2.69928e-15																		600	22	295.1	1.9193e-15
601	25	298.1	2.69928e-15																		601	22	295.1	1.9193e-15
602	25	298.1	2.69928e-15																		602	22	295.1	1.9193e-15
603	25	298.1	2.69928e-15																		603	22	295.1	1.9193e-15
604	25	298.1	2.69928e-15																		604	22	295.1	1.9193e-15
605	25	298.1	2.69928e-15																		605	22	295.1	1.9193e-15
606	25	298.1	2.69928e-15																		606	22	295.1	1.9193e-15
607	25	298.1	2.69928e-15																		607	22	295.1	1.9193e-15
608	25	298.1	2.69928e-15																		608	22	295.1	1.9193e-15
609	25	298.1	2.69928e-15																		609	22	295.1	1.9193e-15
610	25	298.1	2.69928e-15																		610	22	295.1	1.9193e-15
611	25	298.1	2.69928e-15																		611	22	295.1	1.9193e-15
612	25	298.1	2.69928e-15																		612	22	295.1	1.9193e-15
613	25	298.1	2.69928e-15																		613	22	295.1	1.9193e-15
614	25	298.1	2.69928e-15																		614	22	295.1	1.9193e-15
615	25	298.1	2.69928e-15																		615	22	295.1	1.9193e-15
616	25	298.1	2.69928e-15																		616	22	295.1	1.9193e-15
617	25	298.1	2.69928e-15																		617	22	295.1	1.9193e-15
618	25	298.1	2.69928e-15																		618	22	295.1	1.9193e-15
619	25	298.1	2.69928e-15																		619	22	295.1	1.9193e-15
620	25	298.1	2.69928e-15																		620	22	295.1	1.9193e-15
621	25	298.1	2.69928e-15																		621	22	295.1	1.9193e-15
622	25	298.1	2.69928e-15																		622	22	295.1	1.9193e-15
623	25	298.1	2.69928e-15																		623	22	295.1	1.9193e-15
624	25	298.1	2.69928e-15																		624	22	295.1	1.9193e-15
625	25	298.1	2.69928e-15																		625	22	295.1	1.9193e-15
626	25	298.1	2.69928e-15																		626	22	295.1	1.9193e-15
627	25	298.1	2.69928e-15																		627	22	295.1	1.9193e-15
628	25	298.1	2.69928e-15																		628	22	295.1	1.9193e-15
629	25	298.1	2.69928e-15																		629	22	295.1	1.9193e-15
630	25	298.1	2.69928e-15																		630	22	295.1	1.9193e-15
631	25	298.1	2.69928e-15																		631	22	295.1	1.9193e-15
632	25	298.1	2.69928e-15																		632	22	295.1	1.9193e-15
633	25	298.1	2.69928e-15																		633	22	295.1	1.9193e-15
634	25	298.1	2.69928e-15																		634	22	295.1	1.9193e-15
635	25	298.1	2.69928e-15																		635	22	295.1	1.9193e-15
636	25	298.1	2.69928e-15																		636	22	295.1	1.9193e-15
637	25	298.1	2.69928e-15																		637	22	295.1	1.9193e-15
638	25	298.1	2.69928e-15																		638	22	295.1	1.9193e-15
639	25	298.1	2.69928e-15																		639	22	295.1	1.9193e-15
640	25	298.1	2.69928e-15																		640	22	295.1	1.9193e-15
641	25	298.1	2.69928e-15																		641	22	295.1	1.9193e-15
642	25	298.1	2.69928e-15																		642	22	295.1	1.9193e-15
643	25	298.1	2.69928e-15																		643	22	295.1	1.9193e-15
644	25	298.1	2.69928e-15																		644	22	295.1	1.9193e-15
645	25	298.1	2.69928e-15																		645	22	295.1	1.9193e-15
646	25	298.1	2.69928e-15																		646	22	295.1	1.9193e-15
647	25	298.1	2.69928e-15																		647	22	295.1	1.9193e-15
648	25	298.1	2.69928e-15																		648	22	295.1	1.9193e-15
649	25	298.1	2.69928e-15																		649	22	295.1	1.9193e-15
650	25	298.1	2.69928e-15																		650	22	295.1	1.9193e-15
651	25	298.1	2.69928e-15																		651	22	295.1	1.9193e-15
652	25	298.1	2.69928e-15																		652	22	295.1	1.9193e-15
653	25	298.1	2.69928e-15																		653	22	295.1	1.9193e-15
654	25	298.1	2.69928e-15																		654	22	295.1	1.9193e-15
655	25	298.1	2.69928e-15																		655	22	295.1	1.9193e-15
656	25	298.1	2.69928e-15																		656	22	295.1	1.9193e-15
657	25	298.1	2.69928e-15																		657	22	295.1	1.9193e-15
658	25	298.1	2.69928e-15																		658	22	295.1	1.9193e-15
659	25	298.1	2.69928e-15																		659	22	295.1	1.9193e-15
660	25	298.1	2.69928e-15																		660	22	295.1	1.9193e-15
661	25	298.1	2.69928e-15																		661	22	295.1	1.9193e-15
662	25	298.1	2.69928e-15																		662	22	295.1	1.9193e-15
663	25	298.1	2.69928e-15																		663	22	295.1	1.9193e-15
664	25	298.1	2.69928e-15																		664	22	295.1	1.9193e-15
665	25	298.1	2.69928e-15																		665	22	295.1	1.9193e-15
666	25	298.1	2.69928e-15																		666	22	295.1	1.9193e-15
667	25	298.1	2.69928e-15																		667	22	295.1	1.9193e-15
668	25	298.1	2.69928e-15																		668	22	295.1	1.9193e-15
669	25	298.1	2.69928e-15																		669	22	295.1	1.9193e-15
670	25	298.1	2.69928e-15																		670	22	295.1	1.9193e-15
671	25	298.1	2.69928e-15																		671	22	295.1	1.9193e-15
672	25	298.1	2.69928e-15																		672	22	295.1	1.9193e-15
673	25	298.1	2.69928e-15																		673	22	295.1	1.9193e-15
674	25	298.1	2.69928e-15																		674	22	295.1	1.9193e-15
675	25	298.1	2.69928e-15																		675	22	295.1	1.9193e-15
676	25	298.1	2.69928e-15																		676	22	295.1	1.9193e-15
677	25	298.1	2.69928e-15																		677	22	295.1	1.9193e-15
678	25	298.1	2.69928e-15																		678	22	295.1	1.9193e-15
679	25	298.1	2.69928e-15																		679	22	295.1	1.9193e-15
680	25	298.1	2.69928e-15																		680	22	295.1	1.9193e-15
681	25	298.1	2.69928e-15																		681	22	295.1	1.9193e-15
682	25	298.1	2.69928e-15																		682	22	295.1	1.9193e-15
683	25	298.1	2.69928e-15																		683	22	295.1	1.9193e-15
684	25	298.1	2.69928e-15																		684	22	295.1	1.9193e-15
685	25	298.1	2.69928e-15																		685	22	295.1	1.9193e-15
686	25	298.1	2.69928e-15																		686	22	295.1	1.9193e-15
687	25	298.1	2.69928e-15																		687	22	295.1	1.9193e-15
688	25	298.1	2.69928e-15																		688	22	295.1	1.9193e-15
689	25	298.1	2.69928e-15																		689	22	295.1	1.9193e-15
690	25	298.1	2.69928e-15																		690	22	295.1	1.9193e-15
691	25	298.1	2.69928e-15																		691	22	295.1	1.9193e-15
692	25	298.1	2.69928e-15																		692	22	295.1	1.9193e-15
693	25	298.1	2.69928e-15																		693	22	295.1	1.9193e-15
694	25	298.1	2.69928e-15																		694	22	295.1	1.9193e-15
695	25	298.1	2.69928e-15																		695	22	295.1	1.9193e-15
696	25	298.1	2.69928e-15																		696	22	295.1	1.9193e-15
697	25	298.1	2.69928e-15																		697	22	295.1	1.9193e-15
698	25	298.1	2.69928e-15																		698	22	295.1	1.9193e-15
699	25	298.1	2.69928e-15																		699	22	295.1	1.9193e-15
700	25	298.1	2.69928e-15																		700	22	295.1	1.9193e-15
701	25	298.1	2.69928e-15																		701	22	295.1	1.9193e-15
702	25	298.1	2.69928e-15																		702	22	295.1	1.9193e-15
703	25	298.1	2.69928e-15																		703	22	295.1	1.9193e-15
704	25	298.1	2.69928e-15																		704	22	295.1	1.9193e-15
705	25	298.1	2.69928e-15																		705	22	295.1	1.9193e-15
706	25	298.1	2.69928e-15																		706	22	295.1	1.9193e-15
707	25	298.1	2.69928e-15																		707	22	295.1	1.9193e-15
708	25	298.1	2.69928e-15																		708	22	295.1	1.9193e-15
709	25	298.1	2.69928e-15																		709	22	295.1	1.9193e-15
710	25	298.1	2.69928e-15																		710	22	295.1	1.9193e-15
711	25	298.1	2.69928e-15																		711	22	295.1	1.9193e-15
712	25	298.1	2.69928e-15																		712	22	295.1	1.9193e-15
713	25	298.1	2.69928e-15																		713	22	295.1	1.9193e-15
714	25	298.1	2.69928e-15																		714	22	295.1	1.9193e-15
715	25	298.1	2.69928e-15																		715	22	295.1	1.9193e-15
716	25	298.1	2.69928e-15																		716	22	295.1	1.9193e-15
717	25	298.1	2.69928e-15																		717	22	295.1	1.9193e-15
718	25	298.1	2.69928e-15																		718	22	295.1	1.9193e-15
719	25	298.1	2.69928e-15																		719	22	295.1	1.9193e-15
720	25	298.1	2.69928e-15																		720	22	295.1	1.9193e-15
721	25	298.1	2.69928e-15																		721	22	295.1	1.9193e-15
722	25	298.1	2.69928e-15																		722	22	295.1	1.9193e-15
723	25	298.1	2.69928e-15																		723	22	295.1	1.9193e-15
724	25	298.1	2.69928e-15																		724	22	295.1	1.9193e-15
725	25	298.1	2.69928e-15																		725	22	295.1	1.9193e-15
726	25	298.1	2.69928e-15																		726	22	295.1	1.9193e-15
727	25	298.1	2.69928e-15																		727	22	295.1	1.9193e-15
728	25	298.1	2.69928e-15																		728	22	295.1	1.9193e-15
729	25	298.1	2.69928e-15																		729	22	295.1	1.9193e-15
730	25	298.1	2.69928e-15																		730	22	295.1	1.9193e-15
731	25	298.1	2.69928e-15																		731	22	295.1	1.9193e-15
732	25	298.1	2.69928e-15																		732	22	295.1	1.9193e-15
733	25	298.1	2.69928e-15																		733	22	295.1	1.9193e-15
734	25	298.1	2.69928e-15																		734	22	295.1	1.9193e-15
735	25	298.1	2.69928e-15																		735	22	295.1	1.9193e-15
736	25	298.1	2.69928e-15																		736	22	295.1	1.9193e-15
737	25	298.1	2.69928e-15																		737	22	295.1	1.9193e-15
738	25	298.1	2.69928e-15																		738	22	295.1	1.9193e-15
739	25	298.1	2.69928e-15																		739	22	295.1	1.9193e-15
740	25	298.1	2.69928e-15																		740	22	295.1	1.9193e-15
741	25	298.1	2.69928e-15																		741	22	295.1	1.9193e-15
742	25	298.1	2.69928e-15																		742	22	295.1	1.9193e-15
743	25	298.1	2.69928e-15																		743	22	295.1	1.9193e-15
744	25	298.1	2.69928e-15																		744	22	295.1	1.9193e-15
745	25	298.1	2.69928e-15																		745	22	295.1	1.9193e-15
746	25	298.1	2.69928e-15																		746	22	295.1	1.9193e-15
747	25	298.1	2.69928e-15																		747	22	295.1	1.9193e-15
748	25	298.1	2.69928e-15																		748	22	295.1	1.9193e-15
749	25	298.1	2.69928e-15																		749	22	295.1	1.9193e-15
750	25	298.1	2.69928e-15																		750	22	295.1	1.9193e-15
751	25	298.1	2.69928e-15																		751	22	295.1	1.9193e-15
752	25	298.1	2.69928e-15																		752	22	295.1	1.9193e-15
753	25	298.1	2.69928e-15																		753	22	295.1	1.9193e-15
754	25	298.1	2.69928e-15																		754	22	295.1	1.9193e-15
755	25	298.1	2.69928e-15																		755	22	295.1	1.9193e-15
756	25	298.1	2.69928e-15																		756	22	295.1	1.9193e-15
757	25	298.1	2.69928e-15																		757	22	295.1	1.9193e-15
758	25	298.1	2.69928e-15																		758	22	295.1	1.9193e-15
759	25	298.1	2.69928e-15																		759	22	295.1	1.9193e-15
760	25	298.1	2.69928e-15																		760	22	295.1	1.9193e-15
761	25	298.1	2.69928e-15																		761	22	295.1	1.9193e-15
762	25	298.1	2.69928e-15																		762	22	295.1	1.9193e-15
763	25	298.1	2.69928e-15																		763	22	295.1	1.9193e-15
764	25	298.1	2.69928e-15																		764	22	295.1	1.9193e-15
765	25	298.1	2.69928e-15																		765	22	295.1	1.9193e-15
766	25	298.1	2.69928e-15																		766	22	295.1	1.9193e-15
767	25	298.1	2.69928e-15																		767	22	295.1	1.9193e-15
768	25	298.1	2.69928e-15																		768	22	295.1	1.9193e-15
769	25	298.1	2.69928e-15																		769	22	295.1	1.9193e-15
770	25	298.1	2.69928e-15																		770	22	295.1	1.9193e-15
771	25	298.1	2.69928e-15																		771	22	295.1	1.9193e-15
772	25	298.1	2.69928e-15																		772	22	295.1	1.9193e-15
773	25	298.1	2.69928e-15																		773	22	295.1	1.9193e-15
774	25	298.1	2.69928e-15																		774	22	295.1	1.9193e-15
775	25	298.1	2.69928e-15																		775	22	295.1	1.9193e-15
776	25	298.1	2.69928e-15																		776	22	295.1	1.9193e-15
777	25	298.1	2.69928e-15																		777	22	295.1	1.9193e-15
778	25	298.1	2.69928e-15																		778	22	295.1	1.9193e-15
779	25	298.1	2.69928e-15																		779	22	295.1	1.9193e-15
780	25	298.1	2.69928e-15																		780	22	295.1	1.9193e-15
781	25	298.1	2.69928e-15																		781	22	295.1	1.9193e-15
782	25	298.1	2.69928e-15																		782	22	295.1	1.9193e-15
783	25	298.1	2.69928e-15																		783	22	295.1	1.9193e-15
784	25	298.1	2.69928e-15																		784	22	295.1	1.9193e-15
785	25	298.1	2.69928e-15																		785	22	295.1	1.9193e-15
786	25	298.1	2.69928e-15																		786	22	295.1	1.9193e-15
787	25	298.1	2.69928e-15																		787	22	295.1	1.9193e-15
788	25	298.1	2.69928e-15																		788	22	295.1	1.9193e-15
789	25	298.1	2.69928e-15																		789	22	295.1	1.9193e-15
790	25	298.1	2.69928e-15																		790	22	295.1	1.9193e-15
791	25	298.1	2.69928e-15																		791	22	295.1	1.9193e-15
792	25	298.1	2.69928e-15																		792	22	295.1	1.9193e-15
793	25	298.1	2.69928e-15																		793	22	295.1	1.9193e-15
794	25	298.1	2.69928e-15																		794	22	295.1	1.9193e-15
795	25	298.1	2.69928e-15																		795	22	295.1	1.9193e-15
796	25	298.1	2.69928e-15																		796	22	295.1	1.9193e-15
797	25	298.1	2.69928e-15																		797	22	295.1	1.9193e-15
798	25	298.1	2.69928e-15																		798	22	295.1	1.9193e-15
799	25	298.1	2.69928e-15																		799	22	295.1	1.9193e-15
800	25	298.1	2.69928e-15																		800	22	295.1	1.9193e-15
801	25	298.1	2.69928e-15																		801	22	295.1	1.9193e-15
802	25	298.1	2.69928e-15																		802	22	295.1	1.9193e-15
803	25	298.1	2.69928e-15																		803	22	295.1	1.9193e-15
804	25	298.1	2.69928e-15																		804	22	295.1	1.9193e-15
805	25	298.1	2.69928e-15																		805	22	295.1	1.9193e-15
806	25	298.1	2.69928e-15																		806	22	295.1	1.9193e-15
807	25	298.1	2.69928e-15																		807	22	295.1	1.9193e-15
808	25	298.1	2.69928e-15																		808	22	295.1	1.9193e-15
809	25	298.1	2.69928e-15																		809	22	295.1	1.9193e-15
810	25	298.1	2.69928e-15																		810	22	295.1	1.9193e-15
811	25	298.1	2.69928e-15																		811	22	295.1	1.9193e-15
812	25	298.1	2.69928e-15																		812	22	295.1	1.9193e-15
813	25	298.1	2.69928e-15																		813	22	295.1	1.9193e-15
814	25	298.1	2.69928e-15																		814	22	295.1	1.9193e-15
815	25	298.1	2.69928e-15																		815	22	295.1	1.9193e-15
816	25	298.1	2.69928e-15																		816	22	295.1	1.9193e-15
817	25	298.1	2.69928e-15																		817	22	295.1	1.9193e-15
818	25	298.1	2.69928e-15																		818	22	295.1	1.9193e-15
819	25	298.1	2.69928e-15																		819	22	295.1	1.9193e-15
820	25	298.1	2.69928e-15																		820	22	295.1	1.9193e-15
821	25	298.1	2.69928e-15																		821	22	295.1	1.9193e-15
822	25	298.1	2.69928e-15																		822	22	295.1	1.9193e-15
823	25	298.1	2.69928e-15																		823	22	295.1	1.9193e-15
824	25	298.1	2.69928e-15																		824	22	295.1	1.9193e-15
825	25	298.1	2.69928e-15																		825	22	295.1	1.9193e-15
826	25	298.1	2.69928e-15																		826	22	295.1	1.9193e-15
827	25	298.1	2.69928e-15																		827	22	295.1	1.9193e-15
828	25	298.1	2.69928e-15																		828	22	295.1	1.9193e-15
829	25	298.1	2.69928e-15																		829	22	295.1	1.9193e-15
830	25	298.1	2.69928e-15																		830	22	295.1	1.9193e-15
831	25	298.1	2.69928e-15																		831	22	295.1	1.9193e-15
832	25	298.1	2.69928e-15																		832	22	295.1	1.9193e-15
833	25	298.1	2.69928e-15																		833	22	295.1	1.9193e-15
834	25	298.1	2.69928e-15																		834	22	295.1	1.9193e-15
835	25	298.1	2.69928e-15																		835	22	295.1	1.9193e-15
836	25	298.1	2.69928e-15																		836	22	295.1	1.9193e-15
837	25	298.1	2.69928e-15																		837	22	295.1	1.9193e-15
838	25	298.1	2.69928e-15																		838	22	295.1	1.9193e-15
839	25	298.1	2.69928e-15																		839	22	295.1	1.9193e-15
840	25	298.1	2.69928e-15																		840	22	295.1	1.9193e-15
841	25	298.1	2.69928e-15																		841	22	295.1	1.9193e-15
842	25	298.1	2.69928e-15																		842	22	295.1	1.9193e-15
843	25	298.1	2.69928e-15																		843	22	295.1	1.9193e-15
844	25	298.1	2.69928e-15																		844	22	295.1	1.9193e-15
845	25	298.1	2.69928e-15																		845	22	295.1	1.9193e-15
846	25	298.1	2.69928e-15																		846	22	295.1	1.9193e-15
847	25	298.1	2.69928e-15																		847	22	295.1	1.9193e-15
848	25	298.1	2.69928e-15																		848	22	295.1	1.9193e-15
849	25	298.1	2.69928e-15																		849	22	295.1	1.9193e-15
850	25	298.1	2.69928e-15																		850	22	295.1	1.9193e-15
851	25	298.1	2.69928e-15																		851	22	295.1	1.9193e-15
852	25	298.1	2.69928e-15																		852	22	295.1	1.9193e-15
853	25	298.1	2.69928e-15																		853	22	295.1	1.9193e-15
854	25	298.1	2.69928e-15																		854	22	295.1	1.9193e-15
855	25	298.1	2.69928e-15																		855	22	295.1	1.9193e-15
856	25	298.1	2.69928e-15																		856	22	295.1	1.9193e-15
857	25	298.1	2.69928e-15																		857	22	295.1	1.9193e-15
858	25	298.1	2.69928e-15																		858	22	295.1	1.9193e-15
859	25	298.1	2.69928e-15																		859	22	295.1	1.9193e-15
860	25	298.1	2.69928e-15																		860	22	295.1	1.9193e-15
861	25	298.1	2.69928e-15																		861	22	295.1	1.9193e-15
862	25	298.1	2.69928e-15																		862	22	295.1	1.9193e-15
863	25	298.1	2.69928e-15																		863	22	295.1	1.9193e-15
864	25	298.1	2.69928e-15																		864	22	295.1	1.9193e-15
865	25	298.1	2.69928e-15																		865	22	295.1	1.9193e-15
866	25	298.1	2.69928e-15																		866	22	295.1	1.9193e-15
867	25	298.1	2.69928e-15																		867	22	295.1	1.9193e-15
868	25	298.1	2.69928e-15																		868	22	295.1	1.9193e-15
869	25	298.1	2.69928e-15																		869	22	295.1	1.9193e-15
870	25	298.1	2.69928e-15																		870	22	295.1	1.9193e-15
871	25	298.1	2.69928e-15																		871	22	295.1	1.9193e-15
872	25	298.1	2.69928e-15																		872	22	295.1	1.9193e-15
873	25	298.1	2.69928e-15																		873	22	295.1	1.9193e-15
874	25	298.1	2.69928e-15																		874	22	295.1	1.9193e-15
875	25	298.1	2.69928e-15																		875	22	295.1	1.9193e-15
876	25	298.1	2.69928e-15																		876	22	295.1	1.9193e-15
877	25	298.1	2.69928e-15																		877	22	295.1	1.9193e-15
878	25	298.1	2.69928e-15																		878	22	295.1	1.9193e-15
879	25	298.1	2.69928e-15																		879	22	295.1	1.9193e-15
880	25	298.1	2.69928e-15																		880	22	295.1	1.9193e-15
881	25	298.1	2.69928e-15																		881	22	295.1	1.9193e-15
882	25	298.1	2.69928e-15																		882	22	295.1	1.9193e-15
883	25	298.1	2.69928e-15																		883	22	295.1	1.9193e-15
884	25	298.1	2.69928e-15																		884	22	295.1	1.9193e-15
885	25	298.1	2.69928e-15																		885	22	295.1	1.9193e-15
886	25	298.1	2.69928e-15																		886	22	295.1	1.9193e-15
887	25	298.1	2.69928e-15																		887	22	295.1	1.9193e-15
888	25	298.1	2.69928e-15																		888	22	295.1	1.9193e-15
889	25	298.1	2.69928e-15																		889	22	295.1	1.9193e-15
890	25	298.1	2.69928e-15																		890	22	295.1	1.9193e-15
891	25	298.1	2.69928e-15																		891	22	295.1	1.9193e-15
892	25	298.1	2.69928e-15																		892	22	295.1	1.9193e-15
893	25	298.1	2.69928e-15																		893	22	295.1	1.9193e-15
894	25	298.1	2.69928e-15																		894	22	295.1	1.9193e-15
895	25	298.1	2.69928e-15																		895	22	295.1	1.9193e-15
896	25	298.1	2.69928e-15																		896	22	295.1	1.9193e-15
897	25	298.1	2.69928e-15																		897	22	295.1	1.9193e-15
898	25	298.1	2.69928e-15																		898	22	295.1	1.9193e-15
899	25	298.1	2.69928e-15																		899	22	295.1	1.9193e-15
900	25	298.1	2.69928e-15																		900	22	295.1	1.9193e-15
901	25	298.1	2.69928e-15																		901	22	295.1	1.9193e-15
902	25	298.1	2.69928e-15																		902	22	295.1	1.9193e-15
903	25	298.1	2.69928e-15																		903	22	295.1	1.9193e-15
904	25	298.1	2.69928e-15																		904	22	295.1	1.9193e-15
905	25	298.1	2.69928e-15																		905	22	295.1	1.9193e-15
906	25	298.1	2.69928e-15																		906	22	295.1	1.9193e-15
907	25	298.1	2.69928e-15																		907	22	295.1	1.9193e-15
908	25	298.1	2.69928e-15																		908	22	295.1	1.9193e-15
909	25	298.1	2.69928e-15																		909	22	295.1	1.9193e-15
910	25	298.1	2.69928e-15																		910	22	295.1	1.9193e-15
911	25	298.1	2.69928e-15																		911	22	295.1	1.9193e-15
912	25	298.1	2.69928e-15																		912	22	295.1	1.9193e-15
913	25	298.1	2.69928e-15																		913	22	295.1	1.9193e-15
914	25	298.1	2.69928e-15																		914	22	295.1	1.9193e-15
915	25	298.1	2.69928e-15																		915	22	295.1	1.9193e-15
916	25	298.1	2.69928e-15																		916	22	295.1	1.9193e-15
917	25	298.1	2.69928e-15																		917	22	295.1	1.9193e-15
918	25	298.1	2.69928e-15																		918	22	295.1	1.9193e-15
919	25	298.1	2.69928e-15																		919	22	295.1	1.9193e-15
920	25	298.1	2.69928e-15																		920	22	295.1	1.9193e-15
921	25	298.1	2.69928e-15																		921	22	295.1	1.9193e-15
922	25	298.1	2.69928e-15																		922	22	295.1	1.9193e-15
923	25	298.1	2.69928e-15																		923	22	295.1	1.9193e-15
924	25	298.1	2.69928e-15																		924	22	295.1	1.9193e-15
925	25	298.1	2.69928e-15																		925	22	295.1	1.9193e-15
926	25	298.1	2.69928e-15																		926	22	295.1	1.9193e-15
927	25	298.1	2.69928e-15																		927	22	295.1	1.9193e-15
928	25	298.1	2.69928e-15																		928	22	295.1	1.9193e-15
929	25	298.1	2.69928e-15																		929	22	295.1	1.9193e-15
930	25	298.1	2.69928e-15																		930	22	295.1	1.9193e-15
931	25	298.1	2.69928e-15																		931	22	295.1	1.9193e-15
932	25	298.1	2.69928e-15																		932	22	295.1	1.9193e-15
933	25	298.1	2.69928e-15																		933	22	295.1	1.9193e-15
934	25	298.1	2.69928e-15																		934	22	295.1	1.9193e-15
935	25	298.1	2.69928e-15																		935	22	295.1	1.9193e-15
936	25	298.1	2.69928e-15																		936	22	295.1	1.9193e-15
937	25	298.1	2.69928e-15																		937	22	295.1	1.9193e-15
938	25	298.1	2.69928e-15																		938	22	295.1	1.9193e-15
939	25	298.1	2.69928e-15																		939	22	295.1	1.9193e-15
940	25	298.1	2.69928e-15																		940	22	295.1	1.9193e-15
941	25	298.1	2.69928e-15																		941	22	295.1	1.9193e-15
942	25	298.1	2.69928e-15																		942	22	295.1	1.9193e-15
943	25	298.1	2.69928e-15																		943	22	295.1	1.9193e-15
944	25	298.1	2.69928e-15																		944	22	295.1	1.9193e-15
945	25	298.1	2.69928e-15																		945	22	295.1	1.9193e-15
946	25	298.1	2.69928e-15																		946	22	295.1	1.9193e-15
947	25	298.1	2.69928e-15																		947	22	295.1	1.9193e-15
948	25	298.1	2.69928e-15																		948	22	295.1	1.9193e-15
949	25	298.1	2.69928e-15																		949	22	295.1	1.9193e-15
950	25	298.1	2.69928e-15																		950	22	295.1	1.9193e-15
951	25	298.1	2.69928e-15																		951	22	295.1	1.9193e-15
952	25	298.1	2.69928e-15																		952	22	295.1	1.9193e-15
953	25	298.1	2.69928e-15																		953	22	295.1	1.9193e-15
954	25	298.1	2.69928e-15																		954	22	295.1	1.9193e-15
955	25	298.1	2.69928e-15																		955	22	295.1	1.9193e-15
956	25	298.1	2.69928e-15																		956	22	295.1	1.9193e-15
957	25	298.1	2.69928e-15																		957	22	295.1	1.9193e-15
958	25	298.1	2.69928e-15																		958	22	295.1	1.9193e-15
959	25	298.1	2.69928e-15																		959	22	295.1	1.9193e-15
960	25	298.1	2.69928e-15																		960	22	295.1	1.9193e-15
961	25	298.1	2.69928e-15																		961	22	295.1	1.9193e-15
962	25	298.1	2.69928e-15																		962	22	295.1	1.9193e-15
963	25	298.1	2.69928e-15																		963	22	295.1	1.9193e-15
964	25	298.1	2.69928e-15																		964	22	295.1	1.9193e-15
965	25	298.1	2.69928e-15																		965	22	295.1	1.9193e-15
966	25	298.1	2.69928e-15																		966	22	295.1	1.9193e-15
967	25	298.1	2.69928e-15																		967	22	295.1	1.9193e-15
968	25	298.1	2.69928e-15																		968	22	295.1	1.9193e-15
969	25	298.1	2.69928e-15																		969	22	295.1	1.9193e-15
970	25	298.1	2.69928e-15																		970	22	295.1	1.9193e-15
971	25	298.1	2.69928e-15																		971	22	295.1	1.9193e-15
972	25	298.1	2.69928e-15																		972	22	295.1	1.9193e-15
973	25	298.1	2.69928e-15																		973	22	295.1	1.9193e-15
974	25	298.1	2.69928e-15																		974	22	295.1	1.9193e-15
975	25	298.1	2.69928e-15																		975	22	295.1	1.9193e-15
976	25	298.1	2.69928e-15																		976	22	295.1	1.9193e-15
977	25	298.1	2.69928e-15																		977	22	295.1	1.9193e-15
978	25	298.1	2.69928e-15																		978	22	295.1	1.9193e-15
979	25	298.1	2.69928e-15																		979	22	295.1	1.9193e-15
980	25	298.1	2.69928e-15																		980	22	295.1	1.9193e-15
981	25	298.1	2.69928e-15																		981	22	295.1	1.9193e-15
982	25	298.1	2.69928e-15																		982	22	295.1	1.9193e-15
983	25	298.1	2.69928e-15																		983	22	295.1	1.9193e-15
984	25	298.1	2.69928e-15																		984	22	295.1	1.9193e-15
985	25	298.1	2.69928e-15																		985	22	295.1	1.9193e-15
986	25	298.1	2.69928e-15																		986	22	295.1	1.9193e-15
987	25	298.1	2.69928e-15																		987	22	295.1	1.9193e-15
988	25	298.1	2.69928e-15																		988	22	295.1	1.9193e-15
989	25	298.1	2.69928e-15																		989	22	295.1	1.9193e-15
990	25	298.1	2.69928e-15																		990	22	295.1	1.9193e-15
991	25	298.1	2.69928e-15																		991	22	295.1	1.9193e-15
992	25	298.1	2.69928e-15																		992	22	295.1	1.9193e-15
993	25	298.1	2.69928e-15																		993	22	295.1	1.9193e-15
994	25	298.1	2.69928e-15																		994	22	295.1	1.9193e-15
995	25	298.1	2.69928e-15																		995	22	295.1	1.9193e-15
996	25	298.1	2.69928e-15																		996	22	295.1	1.9193e-15
997	25	298.1	2.69928e-15																		997	22	295.1	1.9193e-15
998	25	298.1	2.69928e-15																		998	22	295.1	1.9193e-15
999	25	298.1	2.69928e-15																		999	22	295.1	1.9193e-15
1000	25	298.1	2.69928e-15																		1000	22	295.1	1.9193e-15
1001	25	298.1	2.69928e-15																		1001	22	295.1	1.9193e-15
1002	25	298.1	2.69928e-15																		1002	22	295.1	1.9193e-15
1003	25	298.1	2.69928e-15																		1003	22	295.1	1.9193e-15
1004	25	298.1	2.69928e-15																		1004	22	295.1	1.9193e-15
1005	25	298.1	2.69928e-15																		1005	22	295.1	1.9193e-15
1006	25	298.1	2.69928e-15																		1006	22	295.1	1.9193e-15
1007	25	298.1	2.69928e-15																		1007	22	295.1	1.9193e-15
1008	25	298.1	2.69928e-15																		1008	22	295.1	1.9193e-15
1009	25	298.1	2.69928e-15																		1009	22	295.1	1.9193e-15
1010	25	298.1	2.69928e-15																		1010	22	295.1	1.9193e-15
1011	25	298.1	2.69928e-15																		1011	22	295.1	1.9193e-15
1012	25	298.1	2.69928e-15																		1012	22	295.1	1.9193e-15
1013	25	298.1	2.69928e-15																		1013	22	295.1	1.9193e-15
1014	25	298.1	2.69928e-15																		1014	22	295.1	1.9193e-15
1015	25	298.1	2.69928e-15																		1015	22	295.1	1.9193e-15
1016	25	298.1	2.69928e-15																		1016	22	295.1	1.9193e-15
1017	25	298.1	2.69928e-15																		1017	22	295.1	1.9193e-15
1018	25	298.1	2.69928e-15																		1018	22	295.1	1.9193e-15
1019	25	298.1	2.69928e-15																		1019	22	295.1	1.9193e-15
1020	25	298.1	2.69928e-15																		1020	22	295.1	1.9193e-15
1021	25	298.1	2.69928e-15																		1021	22	295.1	1.9193e-15
1022	25	298.1	2.69928e-15																		1022	22	295.1	1.9193e-15
1023	25	298.1	2.69928e-15																		1023	22	295.1	1.9193e-15
1024	25	298.1	2.69928e-15																		1024	22	295.1	1.9193e-15
1025	25	298.1	2.69928e-15																		1025	22	295.1	1.9193e-15
1026	25	298.1	2.69928e-15																		1026	22	295.1	1.9193e-15
1027	25	298.1	2.69928e-15																		1027	22	295.1	1.9193e-15
1028	25	298.1	2.69928e-15																		1028	22	295.1	1.9193e-15
1029	25	298.1	2.69928e-15																		1029	22	295.1	1.9193e-15
1030	25	298.1	2.69928e-15																		1030	22	295.1	1.9193e-15
1031	25	298.1	2.69928e-15																		1031	22	295.1	1.9193e-15
1032	25	298.1	2.69928e-15																		1032	22	295.1	1.9193e-15
1033	25	298.1	2.69928e-15																		1033	22	295.1	1.9193e-15
1034	25	298.1	2.69928e-15																		1034	22	295.1	1.9193e-15
1035	25	298.1	2.69928e-15																		1035	22	295.1	1.9193e-15
1036	25	298.1	2.69928e-15																		1036	22	295.1	1.9193e-15
1037	25	298.1	2.69928e-15																		1037	22	295.1	1.9193e-15
1038	25	298.1	2.69928e-15																		1038	22	295.1	1.9193e-15
1039	25	298.1	2.69928e-15																		1039	22	295.1	1.9193e-15
1040	25	298.1	2.69928e-15																		1040	22	295.1	1.9193e-15
1041	25	298.1	2.69928e-15																		1041	22	295.1	1.9193e-15
1042	25	298.1	2.69928e-15																		1042	22	295.1	1.9193e-15
1043	25	298.1	2.69928e-15																		1043	22	295.1	1.9193e-15
1044	25	298.1	2.69928e-15																		1044	22	295.1	1.9193e-15
1045	25	298.1	2.69928e-15																		1045	22	295.1	1.9193e-15
1046	25	298.1	2.69928e-15																		1046	22	295.1	1.9193e-15
1047	25	298.1	2.69928e-15																		1047	22	295.1	1.9193e-15
1048	25	298.1	2.69928e-15																		1048	22	295.1	1.9193e-15
1049	25	298.1	2.69928e-15																		1049	22	295.1	1.9193e-15
1050	25	298.1	2.69928e-15																		1050	22	295.1	1.9193e-15
1051	25	298.1	2.69928e-15																		1051	22	295.1	1.9193e-15
1052	25	298.1	2.69928e-15																		1052	22	295.1	1.9193e-15
1053	25	298.1	2.69928e-15																		1053	22	295.1	1.9193e-15
1054	25	298.1	2.69928e-15																		1054	22	295.1	1.9193e-15
1055	25	298.1	2.69928e-15																		1055	22	295.1	1.9193e-15
1056	25	298.1	2.69928e-15																		1056	22	295.1	1.9193e-15
1057	25	298.1	2.69928e-15																		1057	22	295.1	1.9193e-15
1058	25	298.1	2.69928e-15																		1058	22	295.1	1.9193e-15
1059	25	298.1	2.69928e-15																		1059	22	295.1	1.9193e-15
1060	25	298.1	2.69928e-15																		1060	22	295.1	1.9193e-15
1061	25	298.1	2.69928e-15																		1061	22	295.1	1.9193e-15
1062	25	298.1	2.69928e-15																		1062	22	295.1	1.9193e-15
1063	25	298.1	2.69928e-15																		1063	22	295.1	1.9193e-15
1064	25	298.1	2.69928e-15																		1064	22	295.1	1.9193e-15
1065	25	298.1	2.69928e-15																		1065	22	295.1	1.9193e-15
1066	25	298.1	2.69928e-15																		1066	22	295.1	1.9193e-15
1067	25	298.1	2.69928e-15																		1067	22	295.1	1.9193e-15
1068	25	298.1	2.69928e-15																		1068	22	295.1	1.9193e-15
1069	25	298.1	2.69928e-15																		1069	22	295.1	1.9193e-15
1070	25	298.1	2.69928e-15																		1070	22	295.1	1.9193e-15
1071	25	298.1	2.69928e-15																		1071	22	295.1	1.9193e-15
1072	25	298.1	2.69928e-15																		1072	22	295.1	1.9193e-15
1073	25	298.1	2.69928e-15																		1073	22	295.1	1.9193e-15
1074	25	298.1	2.69928e-15																		1074	22	295.1	1.9193e-15
1075	25	298.1	2.69928e-15																		1075	22	295.1	1.9193e-15
1076	25	298.1	2.69928e-15																		1076	22	295.1	1.9193e-15
1077	25	298.1	2.69928e-15																		1077	22	295.1	1.9193e-15
1078	25	298.1	2.69928e-15																		1078	22	295.1	1.9193e-15
1079	25	298.1	2.69928e-15																		1079	22	295.1	1.9193e-15
1080	25	298.1	2.69928e-15																		1080	22	295.1	1.9193e-15
1081	25	298.1	2.69928e-15																		1081	22	295.1	1.9193e-15
1082	25	298.1	2.69928e-15																		1082	22	295.1	1.9193e-15
1083	25	298.1	2.69928e-15																		1083	22	295.1	1.9193e-15
1084	25	298.1	2.69928e-15																		1084	22	295.1	1.9193e-15
1085	25	298.1	2.69928e-15																		1085	22	295.1	1.9193e-15
1086	25	298.1	2.69928e-15																		1086	22	295.1	1.9193e-15
1087	25	298.1	2.69928e-15																		1087	22	295.1	1.9193e-15
1088	25	298.1	2.69928e-15																		1088	22	295.1	1.9193e-15
1089	25	298.1	2.69928e-15																		1089	22	295.1	1.9193e-15
1090	25	298.1	2.69928e-15																		1090	22	295.1	1.9193e-15
1091	25	298.1	2.69928e-15																		1091	22	295.1	1.9193e-15
1092	25	298.1	2.69928e-15																		1092	22	295.1	1.9193e-15
1093	25	298.1	2.69928e-15																		1093	22	295.1	1.9193e-15
1094	25	298.1	2.69928e-15																		1094	22	295.1	1.9193e-15
1095	25	298.1	2.69928e-15																		1095	22	295.1	1.9193e-15
1096	25	298.1	2.69928e-15																		1096	22	295.1	1.9193e-15
1097	25	298.1	2.69928e-15																		1097	22	295.1	1.9193e-15
1098	25	298.1	2.69928e-15																		1098	22	295.1	1.9193e-15
1099	25	298.1	2.69928e-15																		1099	22	295.1	1.9193e-15
1100	25	298.1	2.69928e-15																		1100	22	295.1	1.9193e-15
1101	25	298.1	2.69928e-15																		1101	22	295.1	1.9193e-15
1102	25	298.1	2.69928e-15																		1102	22	295.1	1.9193e-15
1103	25	298.1	2.69928e-15																		1103	22	295.1	1.9193e-15
1104	25	298.1	2.69928e-15																		1104	22	295.1	1.9193e-15
1105	25	298.1	2.69928e-15																		1105	22	295.1	1.9193e-15
1106	25	298.1	2.69928e-15																		1106	22	295.1	1.9193e-15
1107	25	298.1	2.69928e-15																		1107	22	295.1	1.9193e-15
1108	25	298.1	2.69928e-15																		1108	22	295.1	1.9193e-15
1109	25	298.1	2.69928e-15																		1109	22	295.1	1.9193e-15
1110	25	298.1	2.69928e-15																		1110	22	295.1	1.9193e-15
1111	25	298.1	2.69928e-15																		1111	22	295.1	1.9193e-15
1112	25	298.1	2.69928e-15																		1112	22	295.1	1.9193e-15
1113	25	298.1	2.69928e-15																		1113	22	295.1	1.9193e-15
1114	25	298.1	2.69928e-15																		1114	22	295.1	1.9193e-15
1115	25	298.1	2.69928e-15																		1115	22	295.1	1.9193e-15
1116	25	298.1	2.69928e-15																		1116	22	295.1	1.9193e-15
1117	25	298.1	2.69928e-15																		1117	22	295.1	1.9193e-15
1118	25	298.1	2.69928e-15																		1118	22	295.1	1.9193e-15
1119	25	298.1	2.69928e-15																		1119	22	295.1	1.9193e-15
1120	25	298.1	2.69928e-15																		1120	22	295.1	1.9193e-15
1121	25	298.1	2.69928e-15																		1121	22	295.1	1.9193e-15
1122	25	298.1	2.69928e-15																		1122	22	295.1	1.9193e-15
1123	25	298.1	2.69928e-15																		1123	22	295.1	1.9193e-15
1124	25	298.1	2.69928e-15																		1124	22	295.1	1.9193e-15
1125	25	298.1	2.69928e-15																		1125	22	295.1	1.9193e-15
1126	25	298.1	2.69928e-15																		1126	22	295.1	1.9193e-15
1127	25	298.1	2.69928e-15																		1127	22	295.1	1.9193e-15
1128	25	298.1	2.69928e-15																		1128	22	295.1	1.9193e-15
1129	25	298.1	2.69928e-15																		1129	22	295.1	1.9193e-15
1130	25	298.1	2.69928e-15																		1130	22	295.1	1.9193e-15
1131	25	298.1	2.69928e-15																		1131	22	295.1	1.9193e-15
1132	25	298.1	2.69928e-15																		1132	22	295.1	1.9193e-15
1133	25	298.1	2.69928e-15																		1133	22	295.1	1.9193e-15
1134	25	298.1	2.69928e-15																		1134	22	295.1	1.9193e-15
1135	25	298.1	2.69928e-15																		1135	22	295.1	1.9193e-15
1136	25	298.1	2.69928e-15																		1136	22	295.1	1.9193e-15
1137	25	298.1	2.69928e-15																		1137	22	295.1	1.9193e-15
1138	25	298.1	2.69928e-15																		1138	22	295.1	1.9193e-15
1139	25	298.1	2.69928e-15																		1139	22	295.1	1.9193e-15
1140	25	298.1	2.69928e-15																		1140	22	295.1	1.9193e-15
1141	25	298.1	2.69928e-15																		1141	22	295.1	1.9193e-15
1142	25	298.1	2.69928e-15																		1142	22	295.1	1.9193e-15
1143	25	298.1	2.69928e-15																		1143	22	295.1	1.9193e-15
1144	25	298.1	2.69928e-15																		1144	22	295.1	1.9193e-15
1145	25	298.1	2.69928e-15																		1145	22	295.1	1.9193e-15
1146	25	298.1	2.69928e-15																		1146	22	295.1	1.9193e-15
1147	25	298.1	2.69928e-15																		1147	22	295.1	1.9193e-15
1148	25	298.1	2.69928e-15																		1148	22	295.1	1.9193e-15
1149	25	298.1	2.69928e-15																		1149	22	295.1	1.9193e-15
1150	25	298.1	2.69928e-15																		1150	22	295.1	1.9193e-15
1151	25	298.1	2.69928e-15																		1151	22	295.1	1.9193e-15
1152	25	298.1	2.69928e-15																		1152	22	295.1	1.9193e-15
1153	25	298.1	2.69928e-15																		1153	22	295.1	1.9193e-15
1154	25	298.1	2.69928e-15																		1154	22	295.1	1.9193e-15
1155	25	298.1	2.69928e-15																		1155	22	295.1	1.9193e-15
1156	25	298.1	2.69928e-15																		1156	22	295.1	1.9193e-15
1157	25	298.1	2.69928e-15																		1157	22	295.1	1.9193e-15
1158	25	298.1	2.69928e-15																		1158	22	295.1	1.9193e-15
1159	25	298.1	2.69928e-15																		1159	22	295.1	1.9193e-15
1160	25	298.1	2.69928e-15																		1160	22	295.1	1.9193e-15
1161	25	298.1	2.69928e-15																		1161	22	295.1	1.9193e-15
1162	25	298.1	2.69928e-15																		1162	22	295.1	1.9193e-15
1163	25	298.1	2.69928e-15																		1163	22	295.1	1.9193e-15
1164	25	298.1	2.69928e-15																		1164	22	295.1	1.9193e-15
1165	25	298.1	2.69928e-15																		1165	22	295.1	1.9193e-15
1166	25	298.1	2.69928e-15																		1166	22	295.1	1.9193e-15
1167	25	298.1	2.69928e-15																		1167	22	295.1	1.9193e-15
1168	25	298.1	2.69928e-15																		1168	22	295.1	1.9193e-15
1169	25	298.1	2.69928e-15																		1169	22	295.1	1.9193e-15
1170	25	298.1	2.69928e-15																		1170	22	295.1	1.9193e-15
1171	25	298.1	2.69928e-15																		1171	22	295.1	1.9193e-15
1172	25	298.1	2.69928e-15																		1172	22	295.1	1.9193e-15
1173	25	298.1	2.69928e-15																		1173	22	295.1	1.9193e-15
1174	25	298.1	2.69928e-15																		1174	22	295.1	1.9193e-15
1175	25	298.1	2.69928e-15																		1175	22	295.1	1.9193e-15
1176	25	298.1	2.69928e-15																		1176	22	295.1	1.9193e-15
1177	25	298.1	2.69928e-15																		1177	22	295.1	1.9193e-15
1178	25	298.1	2.69928e-15																		1178	22	295.1	1.9193e-15
1179	25	298.1	2.69928e-15																		1179	22	295.1	1.9193e-15
1180	25	298.1	2.69928e-15																		1180	22	295.1	1.9193e-15
1181	25	298.1	2.69928e-15																		1181	22	295.1	1.9193e-15
1182	25	298.1	2.69928e-15																		1182	22	295.1	1.9193e-15
1183	25	298.1	2.69928e-15																		1183	22	295.1	1.9193e-15
1184	25	298.1	2.69928e-15																		1184	22	295.1	1.9193e-15
1185	25	298.1	2.69928e-15																		1185	22	295.1	1.9193e-15
1186	25	298.1	2.69928e-15																		1186	22	295.1	1.9193e-15
1187	25	298.1	2.69928e-15																		1187	22	295.1	1.9193e-15
1188	25	298.1	2.69928e-15																		1188	22	295.1	1.9193e-15
1189	25	298.1	2.69928e-15																		1189	22	295.1	1.9193e-15
1190	25	298.1	2.69928e-15																		1190	22	295.1	1.9193e-15
1191	25	298.1	2.69928e-15																		1191	22	295.1	1.9193e-15
1192	25	298.1	2.69928e-15																		1192	22	295.1	1.9193e-15
1193	25	298.1	2.69928e-15																		1193	22	295.1	1.9193e-15
1194	25	298.1	2.69928e-15																		1194	22	295.1	1.9193e-15
1195	25	298.1	2.69928e-15																		1195	22	295.1	1.9193e-15
1196	25	298.1	2.69928e-15																		1196	22	295.1	1.9193e-15
1197	25	298.1	2.69928e-15																		1197	22	295.1	1.9193e-15
1198	25	298.1	2.69928e-15																		1198	22	295.1	1.9193e-15
1199	25	298.1	2.69928e-15																		1199	22	295.1	1.9193e-15
1200	25	298.1	2.69928e-15																		1200	22	295.1	1.9193e-15
1201	25	298.1	2.69928e-15																		1201	22	295.1	1.9193e-15
1202	25	298.1	2.69928e-15																		1202	22	295.1	1.9193e-15
1203	25	298.1	2.69928e-15																		1203	22	295.1	1.9193e-15
1204	25	298.1	2.69928e-15																		1204	22	295.1	1.9193e-15
1205	25	298.1	2.69928e-15																		1205	22	295.1	1.9193e-15
1206	25	298.1	2.69928e-15																		1206	22	295.1	1.9193e-15
1207	25	298.1	2.69928e-15																		1207	22	295.1	1.9193e-15
1208	25	298.1	2.69928e-15																		1208	22	295.1	1.9193e-15
1209	25	298.1	2.69928e-15																		1209	22	295.1	1.9193e-15
1210	25	298.1	2.69928e-15																		1210	22	295.1	1.9193e-15
1211	25	298.1	2.69928e-15																		1211	22	295.1	1.9193e-15
1212	25	298.1	2.69928e-15																		1212	22	295.1	1.9193e-15
1213	25	298.1	2.69928e-15																		1213	22	295.1	1.9193e-15
1214	25	298.1	2.69928e-15																		1214	22	295.1	1.9193e-15
1215	25	298.1	2.69928e-15																		1215	22	295.1	1.9193e-15
1216	25	298.1	2.69928e-15																		1216	22	295.1	1.9193e-15
1217	25	298.1	2.69928e-15																		1217	22	295.1	1.9193e-15
1218	25	298.1	2.69928e-15																		1218	22	295.1	1.9193e-15
1219	25	298.1	2.69928e-15																		1219	22	295.1	1.9193e-15
1220	25	298.1	2.69928e-15																		1220	22	295.1	1.9193e-15
1221	25	298.1	2.69928e-15																		1221	22	295.1	1.9193e-15
1222	25	298.1	2.69928e-15																		1222	22	295.1	1.9193e-15
1223	25	298.1	2.69928e-15																		1223	22	295.1	1.9193e-15
1224	25	298.1	2.69928e-15																		1224	22	295.1	1.9193e-15
1225	25	298.1	2.69928e-15																		1225	22	295.1	1.9193e-15
1226	25	298.1	2.69928e-15																		1226	22	295.1	1.9193e-15
1227	25	298.1	2.69928e-15																		1227	22	295.1	1.9193e-15
1228	25	298.1	2.69928e-15																		1228	22	295.1	1.9193e-15
1229	25	298.1	2.69928e-15																		1229	22	295.1	1.9193e-15
1230	25	298.1	2.69928e-15																		1230	22	295.1	1.9193e-15
1231	25	298.1	2.69928e-15																		1231	22	295.1	1.9193e-15
1232	25	298.1	2.69928e-15																		1232	22	295.1	1.9193e-15
1233	25	298.1	2.69928e-15																		1233	22	295.1	1.9193e-15
1234	25	298.1	2.69928e-15																		1234	22	295.1	1.9193e-15
1235	25	298.1	2.69928e-15																		1235	22	295.1	1.9193e-15
1236	25	298.1	2.69928e-15																		1236	22	295.1	1.9193e-15
1237	25	298.1	2.69928e-15																		1237	22	295.1	1.9193e-15
1238	25	298.1	2.69928e-15																		1238	22	295.1	1.9193e-15
1239	25	298.1	2.69928e-15																		1239	22	295.1	1.9193e-15
1240	25	298.1	2.69928e-15																		1240	22	295.1	1.9193e-15
1241	25	298.1	2.69928e-15																		1241	22	295.1	1.9193e-15
1242	25	298.1	2.69928e-15																		1242	22	295.1	1.9193e-15
1243	25	298.1	2.69928e-15																		1243	22	295.1	1.9193e-15
1244	25	298.1	2.69928e-15																		1244	22	295.1	1.9193e-15
1245	25	298.1	2.69928e-15																		1245	22	295.1	1.9193e-15
1246	25	298.1	2.69928e-15																		1246	22	295.1	1.9193e-15
1247	25	298.1	2.69928e-15																		1247	22	295.1	1.9193e-15
1248	25	298.1	2.69928e-15																		1248	22	295.1	1.9193e-15
1249	25	298.1	2.69928e-15																		1249	22	295.1	1.9193e-15
1250	25	298.1	2.69928e-15																		1250	22	295.1	1.9193e-15
1251	25	298.1	2.69928e-15																		1251	22	295.1	1.9193e-15
1252	25	298.1	2.69928e-15																		1252	22	295.1	1.9193e-15
1253	25	298.1	2.69928e-15																		1253	22	295.1	1.9193e-15
1254	25	298.1	2.69928e-15																		1254	22	295.1	1.9193e-15
1255	25	298.1	2.69928e-15																		1255	22	295.1	1.9193e-15
1256	25	298.1	2.69928e-15																		1256	22	295.1	1.9193e-15
1257	25	298.1	2.69928e-15																		1257	22	295.1	1.9193e-15
1258	25	298.1	2.69928e-15																		1258	22	295.1	1.9193e-15
1259	25	298.1	2.69928e-15																		1259	22	295.1	1.9193e-15
1260	25	298.1	2.69928e-15																		1260	22	295.1	1.9193e-15
1261	25	298.1	2.69928e-15																		1261	22	295.1	1.9193e-15
1262	25	298.1	2.69928e-15																		1262	22	295.1	1.9193e-15
1263	25	298.1	2.69928e-15																		1263	22	295.1	1.9193e-15
1264	25	298.1	2.69928e-15																		1264	22	295.1	1.9193e-15
1265	25	298.1	2.69928e-15																		1265	22	295.1	1.9193e-15
1266	25	298.1	2.69928e-15																		1266	22	295.1	1.9193e-15
1267	25	298.1	2.69928e-15																		1267	22	295.1	1.9193e-15
1268	25	298.1	2.69928e-15																		1268	22	295.1	1.9193e-15
1269	25	298.1	2.69928e-15																		1269	22	295.1	1.9193e-15
1270	25	298.1	2.69928e-15																		1270	22	295.1	1.9193e-15
1271	25	298.1	2.69928e-15																		1271	22	295.1	1.9193e-15
1272	25	298.1	2.69928e-15																		1272	22	295.1	1.9193e-15
1273	25	298.1	2.69928e-15																		1273	22	295.1	1.9193e-15
1274	25	298.1	2.69928e-15																		1274	22	295.1	1.9193e-15
1275	25	298.1	2.69928e-15																		1275	22	295.1	1.9193e-15
1276	25	298.1	2.69928e-15																		1276	22	295.1	1.9193e-15
1277	25	298.1	2.69928e-15																		1277	22	295.1	1.9193e-15
1278	25	298.1	2.69928e-15																		1278	22	295.1	1.9193e-15
1279	25	298.1	2.69928e-15																		1279	22	295.1	1.9193e-15
1280	25	298.1	2.69928e-15																		1280	22	295.1	1.9193e-15
1281	25	298.1	2.69928e-15																		1281	22	295.1	1.9193e-15
1282	25	298.1	2.69928e-15																		1282	22	295.1	1.9193e-15
1283	25	298.1	2.69928e-15																		1283	22	295.1	1.9193e-15
1284	25	298.1	2.69928e-15																		1284	22	295.1	1.9193e-15
1285	25	298.1	2.69928e-15																		1285	22	295.1	1.9193e-15
1286	25	298.1	2.69928e-15																		1286	22	295.1	1.9193e-15
1287	25	298.1	2.69928e-15																		1287	22	295.1	1.9193e-15
1288	25	298.1	2.69928e-15																		1288	22	295.1	1.9193e-15
1289	25	298.1	2.69928e-15																		1289	22	295.1	1.9193e-15
1290	25	298.1	2.69928e-15																		1290	22	295.1	1.9193e-15
1291	25	298.1	2.69928e-15																		1291	22	295.1	1.9193e-15
1292	25	298.1	2.69928e-15																		1292	22	295.1	1.9193e-15
1293	25	298.1	2.69928e-15																		1293	22	295.1	1.9193e-15
1294	25	298.1	2.69928e-15																		1294	22	295.1	1.9193e-15
1295	25	298.1	2.69928e-15																		1295	22	295.1	1.9193e-15
1296	25	298.1	2.69928e-15																		1296	22	295.1	1.9193e-15
1297	25	298.1	2.69928e-15																		1297	22	295.1	1.9193e-15
1298	25	298.1	2.69928e-15																		1298	22	295.1	1.9193e-15
1299	25	298.1	2.69928e-15																		1299	22	295.1	1.9193e-15
1300	25	298.1	2.69928e-15																		1300	22	295.1	1.9193e-15
1301	25	298.1	2.69928e-15																		1301	22	295.1	1.9193e-15
1302	25	298.1	2.69928e-15																		1302	22	295.1	1.9193e-15
1303	25	298.1	2.69928e-15																		1303	22	295.1	1.9193e-15
1304	25	298.1	2.69928e-15																		1304	22	295.1	1.9193e-15
1305	25	298.1	2.69928e-15																		1305	22	295.1	1.9193e-15
1306	25	298.1	2.69928e-15																		1306	22	295.1	1.9193e-15
1307	25	298.1	2.69928e-15																		1307	22	295.1	1.9193e-15
1308	25	298.1	2.69928e-15																		1308	22	295.1	1.9193e-15
1309	25	298.1	2.69928e-15																		1309	22	295.1	1.9193e-15
1310	25	298.1	2.69928e-15																		1310	22	295.1	1.9193e-15
1311	25	298.1	2.69928e-15																		1311	22	295.1	1.9193e-15
1312	25	298.1	2.69928e-15																		1312	22	295.1	1.9193e-15
1313	25	298.1	2.69928e-15																		1313	22	295.1	1.9193e-15
1314	25	298.1	2.69928e-15																		1314	22	295.1	1.9193e-15
1315	25	298.1	2.69928e-15																		1315	22	295.1	1.9193e-15
1316	25	298.1	2.69928e-15																		1316	22	295.1	1.9193e-15
1317	25	298.1	2.69928e-15																		1317	22	295.1	1.9193e-15
1318	25	298.1	2.69928e-15																		1318	22	295.1	1.9193e-15
1319	25	298.1	2.69928e-15																		1319	22	295.1	1.9193e-15
1320	25	298.1	2.69928e-15																		1320	22	295.1	1.9193e-15
1321	25	298.1	2.69928e-15																		1321	22	295.1	1.9193e-15
1322	25	298.1	2.69928e-15																		1322	22	295.1	1.9193e-15
1323	25	298.1	2.69928e-15																		1323	22	295.1	1.9193e-15
1324	25	298.1	2.69928e-15																		1324	22	295.1	1.9193e-15
1325	25	298.1	2.69928e-15																		1325	22	295.1	1.9193e-15
1326	25	298.1	2.69928e-15																		1326	22	295.1	1.9193e-15
1327	25	298.1	2.69928e-15																		1327	22	295.1	1.9193e-15
1328	25	298.1	2.69928e-15																		1328	22	295.1	1.9193e-15
1329	25	298.1	2.69928e-15																		1329	22	295.1	1.9193e-15
1330	25	298.1	2.69928e-15																		1330	22	295.1	1.9193e-15
1331	25	298.1	2.69928e-15																		1331	22	295.1	1.9193e-15
1332	25	298.1	2.69928e-15																		1332	22	295.1	1.9193e-15
1333	25	298.1	2.69928e-15																		1333	22	295.1	1.9193e-15
1334	25	298.1	2.69928e-15																		1334	22	295.1	1.9193e-15
1335	25	298.1	2.69928e-15																		1335	22	295.1	1.9193e-15
1336	25	298.1	2.69928e-15																		1336	22	295.1	1.9193e-15
1337	25	298.1	2.69928e-15																		1337	22	295.1	1.9193e-15
1338	25	298.1	2.69928e-15																		1338	22	295.1	1.9193e-15
1339	25	298.1	2.69928e-15																		1339	22	295.1	1.9193e-15
1340	25	298.1	2.69928e-15																		1340	22	295.1	1.9193e-15
1341	25	298.1	2.69928e-15																		1341	22	295.1	1.9193e-15
1342	25	298.1	2.69928e-15																		1342	22	295.1	1.9193e-15
1343	25	298.1	2.69928e-15																		1343	22	295.1	1.9193e-15
1344	25	298.1	2.69928e-15																		1344	22	295.1	1.9193e-15
1345	25	298.1	2.69928e-15																		1345	22	295.1	1.9193e-15
1346	25	298.1	2.69928e-15																		1346	22	295.1	1.9193e-15
1347	25	298.1	2.69928e-15																		1347	22	295.1	1.9193e-15
1348	25	298.1	2.69928e-15																		1348	22	295.1	1.9193e-15
1349	25	298.1	2.69928e-15																		1349	22	295.1	1.9193e-15
1350	25	298.1	2.69928e-15																		1350	22	295.1	1.9193e-15
1351	25	298.1	2.69928e-15																		1351	22	295.1	1.9193e-15
1352	25	298.1	2.69928e-15																		1352	22	295.1	1.9193e-15
1353	25	298.1	2.69928e-15																		1353	22	295.1	1.9193e-15
1354	25	298.1	2.69928e-15																		1354	22	295.1	1.9193e-15
1355	25	298.1	2.69928e-15																		1355	22	295.1	1.9193e-15
1356	25	298.1	2.69928e-15																		1356	22	295.1	1.9193e-15
1357	25	298.1	2.69928e-15																		1357	22	295.1	1.9193e-15
1358	25	298.1	2.69928e-15																		1358	22	295.1	1.9193e-15
1359	25	298.1	2.69928e-15																		1359	22	295.1	1.9193e-15
1360	25	298.1	2.69928e-15																		1360	22	295.1	1.9193e-15
1361	25	298.1	2.69928e-15																		1361	22	295.1	1.9193e-15
1362	25	298.1	2.69928e-15																		1362	22	295.1	1.9193e-15
1363	25	298.1	2.69928e-15																		1363	22	295.1	1.9193e-15
1364	25	298.1	2.69928e-15																		1364	22	295.1	1.9193e-15
1365	25	298.1	2.69928e-15																		1365	22	295.1	1.9193e-15
1366	25	298.1	2.69928e-15																		1366	22	295.1	1.9193e-15
1367	25	298.1	2.69928e-15																		1367	22	295.1	1.9193e-15
1368	25	298.1	2.69928e-15																		1368	22	295.1	1.9193e-15
1369	25	298.1	2.69928e-15																		1369	22	295.1	1.9193e-15
1370	25	298.1	2.69928e-15																		1370	22	295.1	1.9193e-15
1371	25	298.1	2.69928e-15																		1371	22	295.1	1.9193e-15
1372	25	298.1	2.69928e-15																		1372	22	295.1	1.9193e-15
1373	25	298.1	2.69928e-15																		1373	22	295.1	1.9193e-15
1374	25	298.1	2.69928e-15																		1374	22	295.1	1.9193e-15
1375	25	298.1	2.69928e-15																		1375	22	295.1	1.9193e-15
1376	25	298.1	2.69928e-15																		1376	22	295.1	1.9193e-15
1377	25	298.1	2.69928e-15																		1377	22	295.1	1.9193e-15
1378	25	298.1	2.69928e-15																		1378	22	295.1	1.9193e-15
1379	25	298.1	2.69928e-15																		1379	22	295.1	1.9193e-15
1380	25	298.1	2.69928e-15																		1380	22	295.1	1.9193e-15
1381	25	298.1	2.69928e-15																		1381	22	295.1	1.9193e-15
1382	25	298.1	2.69928e-15																		1382	22	295.1	1.9193e-15
1383	25	298.1	2.69928e-15																		1383	22	295.1	1.9193e-15
1384	25	298.1	2.69928e-15																		1384	22	295.1	1.9193e-15
1385	25	298.1	2.69928e-15																		1385	22	295.1	1.9193e-15
1386	25	298.1	2.69928e-15																		1386	22	295.1	1.9193e-15
1387	25	298.1	2.69928e-15																		1387	22	295.1	1.9193e-15
1388	25	298.1	2.69928e-15																		1388	22	295.1	1.9193e-15
1389	25	298.1	2.69928e-15																		1389	22	295.1	1.9193e-15
1390	25	298.1	2.69928e-15																		1390	22	295.1	1.9193e-15
1391	25	298.1	2.69928e-15																		1391	22	295.1	1.9193e-15
1392	25	298.1	2.69928e-15																		1392	22	295.1	1.9193e-15
1393	25	298.1	2.69928e-15																		1393	22	295.1	1.9193e-15
1394	25	298.1	2.69928e-15																		1394	22	295.1	1.9193e-15
1395	25	298.1	2.69928e-15																		1395	22	295.1	1.9193e-15
1396	25	298.1	2.69928e-15																		1396	22	295.1	1.9193e-15
1397	25	298.1	2.69928e-15																		1397	22	295.1	1.9193e-15
1398	25	298.1	2.69928e-15																		1398	22	295.1	1.9193e-15
1399	25	298.1	2.69928e-15																		1399	22	295.1	1.9193e-15
1400	25	298.1	2.69928e-15																		1400	22	295.1	1.9193e-15
1401	25	298.1	2.69928e-15																		1401	22	295.1	1.9193e-15
1402	25	298.1	2.69928e-15																		1402	22	295.1	1.9193e-15
1403	25	298.1	2.69928e-15																		1403	22	295.1	1.9193e-15
1404	25	298.1	2.69928e-15																		1404	22	295.1	1.9193e-15
1405	25	298.1	2.69928e-15																		1405	22	295.1	1.9193e-15
1406	25	298.1	2.69928e-15																		1406	22	295.1	1.9193e-15
1407	25	298.1	2.69928e-15																		1407	22	295.1	1.9193e-15
1408	25	298.1	2.69928e-15																		1408	22	295.1	1.9193e-15
1409	25	298.1	2.69928e-15																		1409	22	295.1	1.9193e-15
1410	25	298.1	2.69928e-15																		1410	22	295.1	1.9193e-15
1411	25	298.1	2.69928e-15																		1411	22	295.1	1.9193e-15
1412	25	298.1	2.69928e-15																		1412	22	295.1	1.9193e-15
1413	25	298.1	2.69928e-15																		1413	22	295.1	1.9193e-15
1414	25	298.1	2.69928e-15																		1414	22	295.1	1.9193e-15
1415	25	298.1	2.69928e-15																		1415	22	295.1	1.9193e-15
1416	25	298.1	2.69928e-15																		1416	22	295.1	1.9193e-15
1417	25	298.1	2.69928e-15																		1417	22	295.1	1.9193e-15
1418	25	298.1	2.69928e-15																		1418	22	295.1	1.9193e-15
1419	25	298.1	2.69928e-15																		1419	22	295.1	1.9193e-15
1420	25	298.1	2.69928e-15																		1420	22	295.1	1.9193e-15
1421	25	298.1	2.69928e-15																		1421	22	295.1	1.9193e-15
1422	25	298.1	2.69928e-15																		1422	22	295.1	1.9193e-15
1423	25	298.1	2.69928e-15																		1423	22	295.1	1.9193e-15
1424	25	298.1	2.69928e-15																		1424	22	295.1	1.9193e-15
1425	25	298.1	2.69928e-15																		1425	22	295.1	1.9193e-15
1426	25	298.1	2.69928e-15																		1426	22	295.1	1.9193e-15
1427	25	298.1	2.69928e-15																		1427	22	295.1	1.9193e-15
1428	25	298.1	2.69928e-15																		1428	22	295.1	1.9193e-15
1429	25	298.1	2.69928e-15																		1429	22	295.1	1.9193e-15
1430	25	298.1	2.69928e-15																		1430	22	295.1	1.9193e-15
1431	25	298.1	2.69928e-15																		1431	22	295.1	1.9193e-15
1432	25	298.1	2.69928e-15																		1432	22	295.1	1.9193e-15
1433	25	298.1	2.69928e-15																		1433	22	295.1	1.9193e-15
1434	25	298.1	2.69928e-15																		1434	22	295.1	1.9193e-15
1435	25	298.1	2.69928e-15																		1435	22	295.1	1.9193e-15
1436	25	298.1	2.69928e-15																		1436	22	295.1	1.9193e-15
1437	25	298.1	2.69928e-15																		1437	22	295.1	1.9193e-15
1438	25	298.1	2.69928e-15																		1438	22	295.1	1.9193e-15
1439	25	298.1	2.69928e-15																		1439	22	295.1	1.9193e-15
1440	25	298.1	2.69928e-15																		1440	22	295.1	1.9193e-15
1441	25	298.1	2.69928e-15																		1441	22	295.1	1.9193e-15
1442	25	298.1	2.69928e-15																		1442	22	295.1	1.9193e-15
1443	25	298.1	2.69928e-15																		1443	22	295.1	1.9193e-15
1444	25	298.1	2.69928e-15																		1444	22	295.1	1.9193e-15
1445	25	298.1	2.69928e-15																		1445	22	295.1	1.9193e-15
1446	25	298.1	2.69928e-15																		1446	22	295.1	1.9193e-15
1447	25	298.1	2.69928e-15																		1447	22	295.1	1.9193e-15
1448	25	298.1	2.69928e-15																		1448	22	295.1	1.9193e-15
1449	25	298.1	2.69928e-15																		1449	22	295.1	1.9193e-15
1450	25	298.1	2.69928e-15																		1450	22	295.1	1.9193e-15
1451	25	298.1	2.69928e-15																		1451	22	295.1	1.9193e-15
1452	25	298.1	2.69928e-15																		1452	22	295.1	1.9193e-15
1453	25	298.1	2.69928e-15																		1453	22	295.1	1.9193e-15
1454	25	298.1	2.69928e-15																		1454	22	295.1	1.9193e-15
1455	25	298.1	2.69928e-15																		1455	22	295.1	1.9193e-15
1456	25	298.1	2.69928e-15																		1456	22	295.1	1.9193e-15
1457	25	298.1	2.69928e-15																		1457	22	295.1	1.9193e-15
1458	25	298.1	2.69928e-15																		1458	22	295.1	1.9193e-15
1459	25	298.1	2.69928e-15																		1459	22	295.1	1.9193e-15
1460	25	298.1	2.69928e-15																		1460	22	295.1	1.9193e-15
1461	25	298.1	2.69928e-15																		1461	22	295.1	1.9193e-15
1462	25	298.1	2.69928e-15																		1462	22	295.1	1.9193e-15
1463	25	298.1	2.69928e-15																		1463	22	295.1	1.9193e-15
1464	25	298.1	2.69928e-15																		1464	22	295.1	1.9193e-15
1465	25	298.1	2.69928e-15																		1465	22	295.1	1.9193e-15
1466	25	298.1	2.69928e-15																		1466	22	295.1	1.9193e-15
1467	25	298.1	2.69928e-15																		1467	22	295.1	1.9193e-15
1468	25	298.1	2.69928e-15																		1468	22	295.1	1.9193e-15
1469	25	298.1	2.69928e-15																		1469	22	295.1	1.9193e-15
1470	25	298.1	2.69928e-15																		1470	22	295.1	1.9193e-15
1471	25	298.1	2.69928e-15																		1471	22	295.1	1.9193e-15
1472	25	298.1	2.69928e-15																		1472	22	295.1	1.9193e-15
1473	25	298.1	2.69928e-15																		1473	22	295.1	1.9193e-15
1474	25	298.1	2.69928e-15																		1474	22	295.1	1.9193e-15
1475	25	298.1	2.69928e-15																		1475	22	295.1	1.9193e-15
1476	25	298.1	2.69928e-15																		1476	22	295.1	1.9193e-15
1477	25	298.1	2.69928e-15																		1477	22	295.1	1.9193e-15
1478	25	298.1	2.69928e-15																		1478	22	295.1	1.9193e-15
1479	25	298.1	2.69928e-15																		1479	22	295.1	1.9193e-15
1480	25	298.1	2.69928e-15																		1480	22	295.1	1.9193e-15
1481	25	298.1	2.69928e-15																		1481	22	295.1	1.9193e-15
1482	25	298.1	2.69928e-15																		1482	22	295.1	1.9193e-15
1483	25	298.1	2.69928e-15																		1483	22	295.1	1.9193e-15
1484	25	298.1	2.69928e-15																		1484	22	295.1	1.9193e-15
1485	25	298.1	2.69928e-15																		1485	22	295.1	1.9193e-15
1486	25	298.1	2.69928e-15																		1486	22	295.1	1.9193e-15
1487	25	298.1	2.69928e-15																		1487	22	295.1	1.9193e-15
1488	25	298.1	2.69928e-15																		1488	22	295.1	1.9193e-15
1489	25	298.1	2.69928e-15																		1489	22	295.1	1.9193e-15
1490	25	298.1	2.69928e-15																		1490	22	295.1	1.9193e-15
1491	25	298.1	2.69928e-15																		1491	22	295.1	1.9193e-15
1492	25	298.1	2.69928e-15																		1492	22	295.1	1.9193e-15
1493	25	298.1	2.69928e-15																		1493	22	295.1	1.9193e-15
1494	25	298.1	2.69928e-15																		1494	22	295.1	1.9193e-15
1495	25	298.1	2.69928e-15																		1495	22	295.1	1.9193e-15
1496	25	298.1	2.69928e-15																		1496	22	295.1	1.9193e-15
1497	25	298.1	2.69928e-15																		1497	22	295.1	1.9193e-15
1498	25	298.1	2.69928e-15																		1498	22	295.1	1.9193e-15
1499	25	298.1	2.69928e-15																		1499	22	295.1	1.9193e-15
1500	25	298.1	2.69928e-15																		1500	22	295.1	1.9193e-15
1501	25	298.1	2.69928e-15																		1501	22	295.1	1.9193e-15
1502	25	298.1	2.69928e-15																		1502	22	295.1	1.9193e-15
1503	25	298.1	2.69928e-15																		1503	22	295.1	1.9193e-15
1504	25	298.1	2.69928e-15																		1504	22	295.1	1.9193e-15
1505	25	298.1	2.69928e-15																		1505	22	295.1	1.9193e-15
1506	25	298.1	2.69928e-15																		1506	22	295.1	1.9193e-15
1507	25	298.1	2.69928e-15																		1507	22	295.1	1.9193e-15
1508	25	298.1	2.69928e-15																		1508	22	295.1	1.9193e-15
1509	25	298.1	2.69928e-15																		1509	22	295.1	1.9193e-15
1510	25	298.1	2.69928e-15																		1510	22	295.1	1.9193e-15
1511	25	298.1	2.69928e-15																		1511	22	295.1	1.9193e-15
1512	25	298.1	2.69928e-15																		1512	22	295.1	1.9193e-15
1513	25	298.1	2.69928e-15																		1513	22	295.1	1.9193e-15
1514	25	298.1	2.69928e-15																		1514	22	295.1	1.9193e-15
1515	25	298.1	2.69928e-15																		1515	22	295.1	1.9193e-15
1516	25	298.1	2.69928e-15																		1516	22	295.1	1.9193e-15
1517	25	298.1	2.69928e-15																		1517	22	295.1	1.9193e-15
1518	25	298.1	2.69928e-15																		1518	22	295.1	1.9193e-15
1519	25	298.1	2.69928e-15																		1519	22	295.1	1.9193e-15
1520	25	298.1	2.69928e-15																		1520	22	295.1	1.9193e-15
1521	25	298.1	2.69928e-15																		1521	22	295.1	1.9193e-15
1522	25	298.1	2.69928e-15																		1522	22	295.1	1.9193e-15
1523	25	298.1	2.69928e-15																		1523	22	295.1	1.9193e-15
1524	25	298.1	2.69928e-15																		1524	22	295.1	1.9193e-15
1525	25	298.1	2.69928e-15																		1525	22	295.1	1.9193e-15
1526	25	298.1	2.69928e-15																		1526	22	295.1	1.9193e-15
1527	25	298.1	2.69928e-15																		1527	22	295.1	1.9193e-15
1528	25	298.1	2.69928e-15																		1528	22	295.1	1.9193e-15
1529	25	298.1	2.69928e-15																		1529	22	295.1	1.9193e-15
1530	25	298.1	2.69928e-15																		1530	22	295.1	1.9193e-15
1531	25	298.1	2.69928e-15																		1531	22	295.1	1.9193e-15
1532	25	298.1	2.69928e-15																		1532	22	295.1	1.9193e-15
1533	25	298.1	2.69928e-15																		1533	22	295.1	1.9193e-15
1534	25	298.1	2.69928e-15																		1534	22	295.1	1.9193e-15
1535	25	298.1	2.69928e-15																		1535	22	295.1	1.9193e-15
1536	25	298.1	2.69928e-15																		1536	22	295.1	1.9193e-15
1537	25	298.1	2.69928e-15																		1537	22	295.1	1.9193e-15
1538	25	298.1	2.69928e-15																		1538	22	295.1	1.9193e-15
1539	25	298.1	2.69928e-15																		1539	22	295.1	1.9193e-15
1540	25	298.1	2.69928e-15																		1540	22	295.1	1.9193e-15
1541	25	298.1	2.69928e-15																		1541	22	295.1	1.9193e-15
1542	25	298.1	2.69928e-15																		1542	22	295.1	1.9193e-15
1543	25	298.1	2.69928e-15																		1543	22	295.1	1.9193e-15
1544	25	298.1	2.69928e-15																		1544	22	295.1	1.9193e-15
1545	25	298.1	2.69928e-15																		1545	22	295.1	1.9193e-15
1546	25	298.1	2.69928e-15																		1546	22	295.1	1.9193e-15
1547	25	298.1	2.69928e-15																		1547	22	295.1	1.9193e-15
1548	25	298.1	2.69928e-15																		1548	22	295.1	1.9193e-15
1549	25	298.1	2.69928e-15																		1549	22	295.1	1.9193e-15
1550	25	298.1	2.69928e-15																		1550	22	295.1	1.9193e-15
1551	25	298.1	2.69928e-15																		1551	22	295.1	1.9193e-15
1552	25	298.1	2.69928e-15																		1552	22	295.1	1.9193e-15
1553	25	298.1	2.69928e-15																		1553	22	295.1	1.9193e-15
1554	25	298.1	2.69928e-15																		1554	22	295.1	1.9193e-15
1555	25	298.1	2.69928e-15																		1555	22	295.1	1.9193e-15
1556	25	298.1	2.69928e-15																		1556	22	295.1	1.9193e-15
1557	25	298.1	2.69928e-15																		1557	22	295.1	1.9193e-15
1558	25	298.1	2.69928e-15																		1558	22	295.1	1.9193e-15
1559	25	298.1	2.69928e-15																		1559	22	295.1	1.9193e-15
1560	25	298.1	2.69928e-15																		1560	22	295.1	1.9193e-15
1561	25	298.1	2.69928e-15																		1561	22	295.1	1.9193e-15
1562	25	298.1	2.69928e-15																		1562	22	295.1	1.9193e-15
1563	25	298.1	2.69928e-15																		1563	22	295.1	1.9193e-15
1564	25	298.1	2.69928e-15																		1564	22	295.1	1.9193e-15
1565	25	298.1	2.69928e-15																		1565	22	295.1	1.9193e-15
1566	25	298.1	2.69928e-15																		1566	22	295.1	1.9193e-15
1567	25	298.1	2.69928e-15																		1567	22	295.1	1.9193e-15
1568	25	298.1	2.69928e-15																		1568	22	295.1	1.9193e-15
1569	25	298.1	2.69928e-15																		1569	22	295.1	1.9193e-15
1570	25	298.1	2.69928e-15																		1570	22	295.1	1.9193e-15
1571	25	298.1	2.69928e-15																		1571	22	295.1	1.9193e-15
1572	25	298.1	2.69928e-15																		1572	22	295.1	1.9193e-15
1573	25	298.1	2.69928e-15																		1573	22	295.1	1.9193e-15
1574	25	298.1	2.69928e-15																		1574	22	295.1	1.9193e-15
1575	25	298.1	2.69928e-15																		1575	22	295.1	1.9193e-15
1576	25	298.1	2.69928e-15																		1576	22	295.1	1.9193e-15
1577	25	298.1	2.69928e-15																		1577	22	295.1	1.9193e-15
1578	25	298.1	2.69928e-15																		1578	22	295.1	1.9193e-15
1579	25	298.1	2.69928e-15																		1579	22	295.1	1.9193e-15
1580	25	298.1	2.69928e-15																		1580	22	295.1	1.9193e-15
1581	25	298.1	2.69928e-15																		1581	22	295.1	1.9193e-15
1582	25	298.1	2.69928e-15																		1582	22	295.1	1.9193e-15
1583	25	298.1	2.69928e-15																		1583	22	295.1	1.9193e-15
1584	25	298.1	2.69928e-15																		1584	22	295.1	1.9193e-15
1585	25	298.1	2.69928e-15																		1585	22	295.1	1.9193e-15
1586	25	298.1	2.69928e-15																		1586	22	295.1	1.9193e-15
1587	25	298.1	2.69928e-15																		1587	22	295.1	1.9193e-15
1588	25	298.1	2.69928e-15																		1588	22	295.1	1.9193e-15
1589	25	298.1	2.69928e-15																		1589	22	295.1	1.9193e-15
1590	25	298.1	2.69928e-15																		1590	22	295.1	1.9193e-15
1591	25	298.1	2.69928e-15																		1591	22	295.1	1.9193e-15
1592	25	298.1	2.69928e-15																		1592	22	295.1	1.9193e-15
1593	25	298.1	2.69928e-15																		1593	22	295.1	1.9193e-15
1594	25	298.1	2.69928e-15																		1594	22	295.1	1.9193e-15
1595	25	298.1	2.69928e-15																		1595	22	295.1	1.9193e-15
1596	25	298.1	2.69928e-15																		1596	22	295.1	1.9193e-15
1597	25	298.1	2.69928e-15																		1597	22	295.1	1.9193e-15
1598	25	298.1	2.69928e-15																		1598	22	295.1	1.9193e-15
1599	25	298.1	2.69928e-15																		1599	22	295.1	1.9193e-15
1600	25	298.1	2.69928e-15																		1600	22	295.1	1.9193e-15
1601	25	298.1	2.69928e-15																		1601	22	295.1	1.9193e-15
1602	25	298.1	2.69928e-15																		1602	22	295.1	1.9193e-15
1603	25	298.1	2.69928e-15																		1603	22	295.1	1.9193e-15
1604	25	298.1	2.69928e-15																		1604	22	295.1	1.9193e-15
1605	25	298.1	2.69928e-15																		1605	22	295.1	1.9193e-15
1606	25	298.1	2.69928e-15																		1606	22	295.1	1.9193e-15
1607	25	298.1	2.69928e-15																		1607	22	295.1	1.9193e-15
1608	25	298.1	2.69928e-15																		1608	22	295.1	1.9193e-15
1609	25	298.1	2.69928e-15																		1609	22	295.1	1.9193e-15
1610	25	298.1	2.69928e-15																		1610	22	295.1	1.9193e-15
1611	25	298.1	2.69928e-15																		1611	22	295.1	1.9193e-15
1612	25	298.1	2.69928e-15																		1612	22	295.1	1.9193e-15
1613	25	298.1	2.69928e-15																		1613	22	295.1	1.9193e-15
1614	25	298.1	2.69928e-15																		1614	22	295.1	1.9193e-15
1615	25	298.1	2.69928e-15																		1615	22	295.1	1.9193e-15
1616	25	298.1	2.69928e-15																		1616	22	295.1	1.9193e-15
1617	25	298.1	2.69928e-15																		1617	22	295.1	1.9193e-15
1618	25	298.1	2.69928e-15																		1618	22	295.1	1.9193e-15
1619	25	298.1	2.69928e-15																		1619	22	295.1	1.9193e-15
1620	25	298.1	2.69928e-15																		1620	22	295.1	1.9193e-15
1621	25	298.1	2.69928e-15																		1621	22	295.1	1.9193e-15
1622	25	298.1	2.69928e-15																		1622	22	295.1	1.9193e-15
1623	25	298.1	2.69928e-15																		1623	22	295.1	1.9193e-15
1624	25	298.1	2.69928e-15																		1624	22	295.1	1.9193e-15
1625	25	298.1	2.69928e-15																		1625	22	295.1	1.9193e-15
1626	25	298.1	2.69928e-15																		1626	22	295.1	1.9193e-15
1627	25	298.1	2.69928e-15																		1627	22	295.1	1.9193e-15
1628	25	298.1	2.69928e-15																		1628	22	295.1	1.9193e-15
1629	25	298.1	2.69928e-15																		1629	22	295.1	1.9193e-15
1630	25	298.1	2.69928e-15																		1630	22	295.1	1.9193e-15
1631	25	298.1	2.69928e-15																		1631	22	295.1	1.9193e-15
1632	25	298.1	2.69928e-15																		1632	22	295.1	1.9193e-15
1633	25	298.1	2.69928e-15																		1633	22	295.1	1.9193e-15
1634	25	298.1	2.69928e-15																		1634	22	295.1	1.9193e-15
1635	25	298.1	2.69928e-15																		1635	22	295.1	1.9193e-15
1636	25	298.1	2.69928e-15																		1636	22	295.1	1.9193e-15
1637	25	298.1	2.69928e-15																		1637	22	295.1	1.9193e-15
1638	25	298.1	2.69928e-15																		1638	22	295.1	1.9193e-15
1639	25	298.1	2.69928e-15																		1639	22	295.1	1.9193e-15
1640	25	298.1	2.69928e-15																		1640	22	295.1	1.9193e-15
1641	25	298.1	2.69928e-15																		1641	22	295.1	1.9193e-15
1642	25	298.1	2.69928e-15																		1642	22	295.1	1.9193e-15
1643	25	298.1	2.69928e-15																		1643	22	295.1	1.9193e-15
1644	25	298.1	2.69928e-15																		1644	22	295.1	1.9193e-15
1645	25	298.1	2.69928e-15																		1645	22	295.1	1.9193e-15
1646	25	298.1	2.69928e-15																		1646	22	295.1	1.9193e-15
1647	25	298.1	2.69928e-15																		1647	22	295.1	1.9193e-15
1648	25	298.1	2.69928e-15																		1648	22	295.1	1.9193e-15
1649	25	298.1	2.69928e-15																		1649	22	295.1	1.9193e-15
1650	25	298.1	2.69928e-15																		1650	22	295.1	1.9193e-15
1651	25	298.1	2.69928e-15																		1651	22	295.1	1.9193e-15
1652	25	298.1	2.69928e-15																		1652	22	295.1	1.9193e-15
1653	25	298.1	2.69928e-15																		1653	22	295.1	1.9193e-15
1654	25	298.1	2.69928e-15																		1654	22	295.1	1.9193e-15
1655	25	298.1	2.69928e-15																		1655	22	295.1	1.9193e-15
1656	25	298.1	2.69928e-15																		1656	22	295.1	1.9193e-15
1657	25	298.1	2.69928e-15																		1657	22	295.1	1.9193e-15
1658	25	298.1	2.69928e-15																		1658	22	295.1	1.9193e-15
1659	25	298.1	2.69928e-15																		1659	22	295.1	1.9193e-15
1660	25	298.1	2.69928e-15																		1660	22	295.1	1.9193e-15
1661	25	298.1	2.69928e-15																		1661	22	295.1	1.9193e-15
1662	25	298.1	2.69928e-15																		1662	22	295.1	1.9193e-15
1663	25	298.1	2.69928e-15																		1663	22	295.1	1.9193e-15
1664	25	298.1	2.69928e-15																		1664	22	295.1	1.9193e-15
1665	25	298.1	2.69928e-15																		1665	22	295.1	1.9193e-15
1666	25	298.1	2.69928e-15																		1666	22	295.1	1.9193e-15
1667	25	298.1	2.69928e-15																		1667	22	295.1	1.9193e-15
1668	25	298.1	2.69928e-15																		1668	22	295.1	1.9193e-15
1669	25	298.1	2.69928e-15																		1669	22	295.1	1.9193e-15
1670	25	298.1	2.69928e-15																		1670	22	295.1	1.9193e-15
1671	25	298.1	2.69928e-15																		1671	22	295.1	1.9193e-15
1672	25	298.1	2.69928e-15																		1672	22	295.1	1.9193e-15
1673	25	298.1	2.69928e-15																		1673	22	295.1	1.9193e-15
1674	25	298.1	2.69928e-15																		1674	22	295.1	1.9193e-15
1675	25	298.1	2.69928e-15																		1675	22	295.1	1.9193e-15
1676	25	298.1	2.69928e-15																		1676	22	295.1	1.9193e-15
1677	25	298.1	2.69928e-15																		1677	22	295.1	1.9193e-15
1678	25	298.1	2.69928e-15																		1678	22	295.1	1.9193e-15
1679	25	298.1	2.69928e-15																		1679	22	295.1	1.9193e-15
1680	25	298.1	2.69928e-15																		1680	22	295.1	1.9193e-15
1681	25	298.1	2.69928e-15																		1681	22	295.1	1.9193e-15
1682	25	298.1	2.69928e-15																		1682	22	295.1	1.9193e-15
1683	25	298.1	2.69928e-15																		1683	22	295.1	1.9193e-15
1684	25	298.1	2.69928e-15																		1684	22	295.1	1.9193e-15
1685	25	298.1	2.69928e-15																		1685	22	295.1	1.9193e-15
1686	25	298.1	2.69928e-15																		1686	22	295.1	1.9193e-15
1687	25	298.1	2.69928e-15																		1687	22	295.1	1.9193e-15
1688	25	298.1	2.69928e-15																		1688	22	295.1	1.9193e-15
1689	25	298.1	2.69928e-15																		1689	22	295.1	1.9193e-15
1690	25	298.1	2.69928e-15																		1690	22	295.1	1.9193e-15
1691	25	298.1	2.69928e-15																		1691	22	295.1	1.9193e-15
1692	25	298.1	2.69928e-15																		1692	22	295.1	1.9193e-15
1693	25	298.1	2.69928e-15																		1693	22	295.1	1.9193e-15
1694	25	298.1	2.69928e-15																		1694	22	295.1	1.9193e-15
1695	25	298.1	2.69928e-15																		1695	22	295.1	1.9193e-15
1696	25	298.1	2.69928e-15																		1696	22	295.1	1.9193e-15
1697	25	298.1	2.69928e-15																		1697	22	295.1	1.9193e-15
1698	25	298.1	2.69928e-15																		1698	22	295.1	1.9193e-15
1699	25	298.1	2.69928e-15																		1699	22	295.1	1.9193e-15
1700	25	298.1	2.69928e-15																		1700	22	295.1	1.9193e-15
1701	25	298.1	2.69928e-15																		1701	22	295.1	1.9193e-15
1702	25	298.1	2.69928e-15																		1702	22	295.1	1.9193e-15
1703	25	298.1	2.69928e-15																		1703	22	295.1	1.9193e-15
1704	25	298.1	2.69928e-15																		1704	22	295.1	1.9193e-15
1705	25	298.1	2.69928e-15																		1705	22	295.1	1.9193e-15
1706	25	298.1	2.69928e-15																		1706	22	295.1	1.9193e-15
1707	25	298.1	2.69928e-15																		1707	22	295.1	1.9193e-15
1708	25	298.1	2.69928e-15																		1708	22	295.1	1.9193e-15
1709	25	298.1	2.69928e-15																		1709	22	295.1	1.9193e-15
1710	25	298.1	2.69928e-15																		1710	22	295.1	1.9193e-15
1711	25	298.1	2.69928e-15																		1711	22	295.1	1.9193e-15
1712	25	298.1	2.69928e-15																		1712	22	295.1	1.9193e-15
1713	25	298.1	2.69928e-15																		1713	22	295.1	1.9193e-15
1714	25	298.1	2.69928e-15																		1714	22	295.1	1.9193e-15
1715	25	298.1	2.69928e-15																		1715	22	295.1	1.9193e-15
1716	25	298.1	2.69928e-15																		1716	22	295.1	1.9193e-15
1717	25	298.1	2.69928e-15																		1717	22	295.1	1.9193e-15
1718	25	298.1	2.69928e-15																		1718	22	295.1	1.9193e-15
1719	25	298.1	2.69928e-15																		1719	22	295.1	1.9193e-15
1720	25	298.1	2.69928e-15																		1720	22	295.1	1.9193e-15
1721	25	298.1	2.69928e-15																		1721	22	295.1	1.9193e-15
1722	25	298.1	2.69928e-15																		1722	22	295.1	1.9193e-15
1723	25	298.1	2.69928e-15																		1723	22	295.1	1.9193e-15
1724	25	298.1	2.69928e-15																		1724	22	295.1	1.9193e-15
1725	25	298.1	2.69928e-15																		1725	22	295.1	1.9193e-15
1726	25	298.1	2.69928e-15																		1726	22	295.1	1.9193e-15
1727	25	298.1	2.69928e-15																		1727	22	295.1	1.9193e-15
1728	25	298.1	2.69928e-15																		1728	22	295.1	1.9193e-15
1729	25	298.1	2.69928e-15																		1729	22	295.1	1.9193e-15
1730	25	298.1	2.69928e-15																		1730	22	295.1	1.9193e-15
1731	25	298.1	2.69928e-15																		1731	22	295.1	1.9193e-15
1732	25	298.1	2.69928e-15																		1732	22	295.1	1.9193e-15
1733	25	298.1	2.69928e-15																		1733	22	295.1	1.9193e-15
1734	25	298.1	2.69928e-15																		1734	22	295.1	1.9193e-15
1735	25	298.1	2.69928e-15																		1735	22	295.1	1.9193e-15
1736	25	298.1	2.69928e-15																		1736	22	295.1	1.9193e-15
1737	25	298.1	2.69928e-15																		1737	22	295.1	1.9193e-15
1738	25	298.1	2.69928e-15																		1738	22	295.1	1.9193e-15
1739	25	298.1	2.69928e-15																		1739	22	295.1	1.9193e-15
1740	25	298.1	2.69928e-15																		1740	22	295.1	1.9193e-15
1741	25	298.1	2.69928e-15																		1741	22	295.1	1.9193e-15
1742	25	298.1	2.69928e-15																		1742	22	295.1	1.9193e-15
1743	25	298.1	2.69928e-15																		1743	22	295.1	1.9193e-15
1744	25	298.1	2.69928e-15																		1744	22	295.1	1.9193e-15
1745	25	298.1	2.69928e-15																		1745	22	295.1	1.9193e-15
1746	25	298.1	2.69928e-15																		1746	22	295.1	1.9193e-15
1747	25	298.1	2.69928e-15																		1747	22	295.1	1.9193e-15
1748	25	298.1	2.69928e-15																		1748	22	295.1	1.9193e-15
1749	25	298.1	2.69928e-15																		1749	22	295.1	1.9193e-15
1750	25	298.1	2.69928e-15																		1750	22	295.1	1.9193e-15
1751	25	298.1	2.69928e-15																		1751	22	295.1	1.9193e-15
1752	25	298.1	2.69928e-15																		1752	22	295.1	1.9193e-15
1753	25	298.1	2.69928e-15																		1753	22	295.1	1.9193e-15
1754	25	298.1	2.69928e-15																		1754	22	295.1	1.9193e-15
1755	25	298.1	2.69928e-15																		1755	22	295.1	1.9193e-15
1756	25	298.1	2.69928e-15																		1756	22	295.1	1.9193e-15
1757	25	298.1	2.69928e-15																		1757	22	295.1	1.9193e-15
1758	25	298.1	2.69928e-15																		1758	22	295.1	1.9193e-15
1759	25	298.1	2.69928e-15																		1759	22	295.1	1.9193e-15
1760	25	298.1	2.69928e-15																		1760	22	295.1	1.9193e-15
1761	25	298.1	2.69928e-15																		1761	22	295.1	1.9193e-15
1762	25	298.1	2.69928e-15																		1762	22	295.1	1.9193e-15
1763	25	298.1	2.69928e-15																		1763	22	295.1	1.9193e-15
1764	25	298.1	2.69928e-15																		1764	22	295.1	1.9193e-15
1765	25	298.1	2.69928e-15																		1765	22	295.1	1.9193e-15
1766	25	298.1	2.69928e-15																		1766	22	295.1	1.9193e-15
1767	25	298.1	2.69928e-15																		1767	22	295.1	1.9193e-15
1768	25	298.1	2.69928e-15																		1768	22	295.1	1.9193e-15
1769	25	298.1	2.69928e-15																		1769	22	295.1	1.9193e-15
1770	25	298.1	2.69928e-15																		1770	22	295.1	1.9193e-15
1771	25	298.1	2.69928e-15																		1771	22	295.1	1.9193e-15
1772	25	298.1	2.69928e-15																		1772	22	295.1	1.9193e-15
1773	25	298.1	2.69928e-15																		1773	22	295.1	1.9193e-15
1774	25	298.1	2.69928e-15																		1774	22	295.1	1.9193e-15
1775	25	298.1	2.69928e-15																		1775	22	295.1	1.9193e-15
1776	25	298.1	2.69928e-15																		1776	22	295.1	1.9193e-15
1777	25	298.1	2.69928e-15																		1777	22	295.1	1.9193e-15
1778	25	298.1	2.69928e-15																		1778	22	295.1	1.9193e-15
1779	25	298.1	2.69928e-15																		1779	22	295.1	1.9193e-15
1780	25	298.1	2.69928e-15																		1780	22	295.1	1.9193e-15
1781	25	298.1	2.69928e-15																		1781	22	295.1	1.9193e-15
1782	25	298.1	2.69928e-15																		1782	22	295.1	1.9193e-15
1783	25	298.1	2.69928e-15																		1783	22	295.1	1.9193e-15
1784	25	298.1	2.69928e-15																		1784	22	295.1	1.9193e-15
1785	25	298.1	2.69928e-15																		1785	22	295.1	1.9193e-15
1786	25	298.1	2.69928e-15																		1786	22	295.1	1.9193e-15
1787	25	298.1	2.69928e-15																		1787	22	295.1	1.9193e-15
1788	25	298.1	2.69928e-15																		1788	22	295.1	1.9193e-15
1789	25	298.1	2.69928e-15																		1789	22	295.1	1.9193e-15
1790	25	298.1	2.69928e-15																		1790	22	295.1	1.9193e-15
1791	25	298.1	2.69928e-15																		1791	22	295.1	1.9193e-15
1792	25	298.1	2.69928e-15																		1792	22	295.1	1.9193e-15
1793	25	298.1	2.69928e-15																		1793	22	295.1	1.9193e-15
1794	25	298.1	2.69928e-15																		1794	22	295.1	1.9193e-15
1795	25	298.1	2.69928e-15																		1795	22	295.1	1.9193e-15
1796	25	298.1	2.69928e-15																		1796	22	295.1	1.9193e-15
1797	25	298.1	2.69928e-15																		1797	22	295.1	1.9193e-15
1798	25	298.1	2.69928e-15																		1798	22	295.1	1.9193e-15
1799	25	298.1	2.69928e-15																		1799	22	295.1	1.9193e-15
1800	25	298.1	2.69928e-15																		1800	22	295.1	1.9193e-15

## Sheet: Scenario 3
a - Do not have manufacturer data and have to use default Ea																					a - Do not have manufacturer data and have to use default Ea
Scenario 3a	30C label storage condition with 2 year EXP date																				Scenario 3b	30C label storage condition with 2 year EXP date
	T90 (Assay) - assume 24 mo at 30C; do not know 40C data																					T90 (Assay) - assume 24 mo at 30C; do not know 40C data
Mean Kinetic Temperature Calculation																					Mean Kinetic Temperature Calculation
Average Temperature	30.0694	303.169	Sum								Co=100	Days	15days	705	0.98						Average Temperature	27.0903	300.19	Sum								Co=100					Days		705	0.98
Mean Kinetic Temperature	30.1185	303.218	3.4238e-12		MKT for the number of days						T90 default	720	30days	690	0.96						Mean Kinetic Temperature	27.1851	300.285	2.48082e-12		MKT for the number of days						T90 default					720		690	0.96
Ea (KJ/mol)	83.144				at the respective excusrion temperature						T90 in Days as a result of respective MKT										Ea (KJ/mol)	83.144				at the respective excusrion temperature						T90 in Days as a result of respective MKT
R (KJ/(molK))	0.0083144				Days	30C	40C	50C	60C		Days	30C	% 40C	% 50C	% 60C	30C	40C	50C	60C		R (KJ/(molK))	0.0083144				Days	30C	40C	50C	60C		Days	% 30C	% 40C	% 50C	% 60C	% 30C	% 40C	% 50C	% 60C	30C	40C	50C	60C
24 hour interval	T (oC)	T(K)	e(-Ea/RT)		0		30	30	30		0		100	100	100		720	720	720		24 hour interval	T (oC)	T(K)	e(-Ea/RT)		0		27	27	27		0		100	100	100		100	100	100		720	720	720
1	40	313.1	1.34651e-14		1		30.0238	30.0852	30.2335		1		99.583	98.9198	97.3378		716.997	712.223	700.832		1	40	313.1	1.34651e-14		1		27.0373	27.1208	27.3216		1		100	100	100		100	100	100		720	720	720
2	40	313.1	1.34651e-14		2		30.0476	30.1697	30.4615		2		99.3259	98.0151	94.9566		715.147	705.709	683.688		2	40	313.1	1.34651e-14		2		27.0745	27.2401	27.6327		2		100	100	100		100	100	100		720	720	720
3	40	313.1	1.34651e-14		3		30.0713	30.2535			3		99.0702	97.1268			713.305	699.313			3	40	313.1	1.34651e-14		3		27.1115	27.358	27.9342		3		100	100	100		100	100	100		720	720	720
4	40	313.1	1.34651e-14		4		30.0949	30.3365			4		98.8157	96.2544			711.473	693.032			4	40	313.1	1.34651e-14		4		27.1484	27.4744	28.2264		4		100	100	100		100	100	100		720	720	720
5	40	313.1	1.34651e-14		5		30.1185	30.4189			5		98.5626	95.3975			709.651	686.862			5	40	313.1	1.34651e-14		5		27.1851	27.5894	28.5101		5		100	100	100		100	100	100		720	720	720
6	30	303.1	4.69437e-15		6		30.142				6		98.3107				707.837				6	27	300.1	3.37552e-15		6		27.2217	27.703	28.7857		6		100	100	100		100	100	100		720	720	720
7	30	303.1	4.69437e-15		7		30.1655				7		98.0602				706.033				7	27	300.1	3.37552e-15		7		27.2582	27.8154	29.0537		7		100	100	100		100	100	100		720	720	720
8	30	303.1	4.69437e-15		8		30.1889				8		97.8109				704.239				8	27	300.1	3.37552e-15		8		27.2945	27.9264	29.3146		8		100	100	100		100	100	100		720	720	720
9	30	303.1	4.69437e-15		9		30.2122				9		97.5629				702.453				9	27	300.1	3.37552e-15		9		27.3307	28.0362	29.5686		9		100	100	100		100	100	100		720	720	720
10	30	303.1	4.69437e-15		10		30.2355				10		97.3161				700.676				10	27	300.1	3.37552e-15		10		27.3668	28.1447	29.8161		10		100	100	100		100	100	100		720	720	720
11	30	303.1	4.69437e-15		11		30.2588				11		97.0706				698.908				11	27	300.1	3.37552e-15		11		27.4027	28.2521	30.0575		11		100	100	99.2182		100	100	99.2182		720	720	714.371
12	30	303.1	4.69437e-15		12		30.282				12		96.8263				697.149				12	27	300.1	3.37552e-15		12		27.4385	28.3582	30.2932		12		100	100	96.7088		100	100	96.7088		720	720	696.303
13	30	303.1	4.69437e-15		13		30.3051				13		96.5833				695.399				13	27	300.1	3.37552e-15		13		27.4741	28.4632	30.5232		13		100	100	94.3231		100	100	94.3231		720	720	679.127
14	30	303.1	4.69437e-15		14		30.3282				14		96.3414				693.658				14	27	300.1	3.37552e-15		14		27.5096	28.5671			14		100	100			100	100			720	720
15	30	303.1	4.69437e-15		15		30.3512				15		96.1008				691.926				15	27	300.1	3.37552e-15		15		27.545	28.6699			15		100	100			100	100			720	720
16	30	303.1	4.69437e-15		16		30.3742				16		95.8614				690.202				16	27	300.1	3.37552e-15		20		27.7201	29.168			20		100	100			100	100			720	720
17	30	303.1	4.69437e-15		17						17										17	27	300.1	3.37552e-15		25		27.8919	29.6419			25		100	100			100	100			720	720
18	30	303.1	4.69437e-15		18						18										18	27	300.1	3.37552e-15		28		27.9936	29.9155			28		100	100			100	100			720	720
19	30	303.1	4.69437e-15		19						19										19	27	300.1	3.37552e-15		29		28.0273	30.0051			29		100	99.7864			100	99.7864			720	718.462
20	30	303.1	4.69437e-15		20						20										20	27	300.1	3.37552e-15		30		28.0608	30.0938			30		100	98.8276			100	98.8276			720	711.559
21	30	303.1	4.69437e-15		21						21										21	27	300.1	3.37552e-15		31		28.0943	30.1817			31		100	97.8871			100	97.8871			720	704.787
22	30	303.1	4.69437e-15		22						22										22	27	300.1	3.37552e-15		32		28.1276	30.2689			32		100	96.9644			100	96.9644			720	698.143
23	30	303.1	4.69437e-15		23						23										23	27	300.1	3.37552e-15		33		28.1608	30.3552			33		100	96.0588			100	96.0588			720	691.623
24	30	303.1	4.69437e-15		24						24										24	27	300.1	3.37552e-15		34		28.1938	30.4409			34		100	95.17			100	95.17			720	685.224
25	30	303.1	4.69437e-15		25						25										25	27	300.1	3.37552e-15		50		28.7083				50		100				100				720
26	30	303.1	4.69437e-15		26						26										26	27	300.1	3.37552e-15		75		29.4612				75		100				100				720
27	30	303.1	4.69437e-15		27						27										27	27	300.1	3.37552e-15		90		29.8865				90		100				100				720
28	30	303.1	4.69437e-15		28						28										28	27	300.1	3.37552e-15		93		29.9694				93		100				100				720
29	30	303.1	4.69437e-15		29						29										29	27	300.1	3.37552e-15		94		29.9969				94		99.8755				99.8755				719.104
30	30	303.1	4.69437e-15		30						30										30	27	300.1	3.37552e-15		96		30.0516				96		99.2826				99.2826				714.835
31	30	303.1	4.69437e-15																		31	27	300.1	3.37552e-15		98		30.106				98		98.6966				98.6966				710.616
32	30	303.1	4.69437e-15																		32	27	300.1	3.37552e-15		100		30.1601				100		98.1176				98.1176				706.446
33	30	303.1	4.69437e-15																		33	27	300.1	3.37552e-15		102		30.2139				102		97.5453				97.5453				702.326
34	30	303.1	4.69437e-15																		34	27	300.1	3.37552e-15		104		30.2674				104		96.9796				96.9796				698.253
35	30	303.1	4.69437e-15																		35	27	300.1	3.37552e-15		105		30.2941				105		96.6992				96.6992				696.234
36	30	303.1	4.69437e-15																		36	27	300.1	3.37552e-15		106		30.3206				106		96.4204				96.4204				694.227
37	30	303.1	4.69437e-15																		37	27	300.1	3.37552e-15		107		30.3471				107		96.1433				96.1433				692.231
38	30	303.1	4.69437e-15																		38	27	300.1	3.37552e-15		108		30.3736				108		95.8677				95.8677				690.247
39	30	303.1	4.69437e-15																		39	27	300.1	3.37552e-15
40	30	303.1	4.69437e-15																		40	27	300.1	3.37552e-15
41	30	303.1	4.69437e-15																		41	27	300.1	3.37552e-15
42	30	303.1	4.69437e-15																		42	27	300.1	3.37552e-15
43	30	303.1	4.69437e-15																		43	27	300.1	3.37552e-15
44	30	303.1	4.69437e-15																		44	27	300.1	3.37552e-15
45	30	303.1	4.69437e-15																		45	27	300.1	3.37552e-15
46	30	303.1	4.69437e-15																		46	27	300.1	3.37552e-15
47	30	303.1	4.69437e-15																		47	27	300.1	3.37552e-15
48	30	303.1	4.69437e-15																		48	27	300.1	3.37552e-15
49	30	303.1	4.69437e-15																		49	27	300.1	3.37552e-15
50	30	303.1	4.69437e-15																		50	27	300.1	3.37552e-15
51	30	303.1	4.69437e-15																		51	27	300.1	3.37552e-15
52	30	303.1	4.69437e-15																		52	27	300.1	3.37552e-15
53	30	303.1	4.69437e-15																		53	27	300.1	3.37552e-15
54	30	303.1	4.69437e-15																		54	27	300.1	3.37552e-15
55	30	303.1	4.69437e-15																		55	27	300.1	3.37552e-15
56	30	303.1	4.69437e-15																		56	27	300.1	3.37552e-15
57	30	303.1	4.69437e-15																		57	27	300.1	3.37552e-15
58	30	303.1	4.69437e-15																		58	27	300.1	3.37552e-15
59	30	303.1	4.69437e-15																		59	27	300.1	3.37552e-15
60	30	303.1	4.69437e-15																		60	27	300.1	3.37552e-15
61	30	303.1	4.69437e-15																		61	27	300.1	3.37552e-15
62	30	303.1	4.69437e-15																		62	27	300.1	3.37552e-15
63	30	303.1	4.69437e-15																		63	27	300.1	3.37552e-15
64	30	303.1	4.69437e-15																		64	27	300.1	3.37552e-15
65	30	303.1	4.69437e-15																		65	27	300.1	3.37552e-15
66	30	303.1	4.69437e-15																		66	27	300.1	3.37552e-15
67	30	303.1	4.69437e-15																		67	27	300.1	3.37552e-15
68	30	303.1	4.69437e-15																		68	27	300.1	3.37552e-15
69	30	303.1	4.69437e-15																		69	27	300.1	3.37552e-15
70	30	303.1	4.69437e-15																		70	27	300.1	3.37552e-15
71	30	303.1	4.69437e-15																		71	27	300.1	3.37552e-15
72	30	303.1	4.69437e-15																		72	27	300.1	3.37552e-15
73	30	303.1	4.69437e-15																		73	27	300.1	3.37552e-15
74	30	303.1	4.69437e-15																		74	27	300.1	3.37552e-15
75	30	303.1	4.69437e-15																		75	27	300.1	3.37552e-15
76	30	303.1	4.69437e-15																		76	27	300.1	3.37552e-15
77	30	303.1	4.69437e-15																		77	27	300.1	3.37552e-15
78	30	303.1	4.69437e-15																		78	27	300.1	3.37552e-15
79	30	303.1	4.69437e-15																		79	27	300.1	3.37552e-15
80	30	303.1	4.69437e-15																		80	27	300.1	3.37552e-15
81	30	303.1	4.69437e-15																		81	27	300.1	3.37552e-15
82	30	303.1	4.69437e-15																		82	27	300.1	3.37552e-15
83	30	303.1	4.69437e-15																		83	27	300.1	3.37552e-15
84	30	303.1	4.69437e-15																		84	27	300.1	3.37552e-15
85	30	303.1	4.69437e-15																		85	27	300.1	3.37552e-15
86	30	303.1	4.69437e-15																		86	27	300.1	3.37552e-15
87	30	303.1	4.69437e-15																		87	27	300.1	3.37552e-15
88	30	303.1	4.69437e-15																		88	27	300.1	3.37552e-15
89	30	303.1	4.69437e-15																		89	27	300.1	3.37552e-15
90	30	303.1	4.69437e-15																		90	27	300.1	3.37552e-15
91	30	303.1	4.69437e-15																		91	27	300.1	3.37552e-15
92	30	303.1	4.69437e-15																		92	27	300.1	3.37552e-15
93	30	303.1	4.69437e-15																		93	27	300.1	3.37552e-15
94	30	303.1	4.69437e-15																		94	27	300.1	3.37552e-15
95	30	303.1	4.69437e-15																		95	27	300.1	3.37552e-15
96	30	303.1	4.69437e-15																		96	27	300.1	3.37552e-15
97	30	303.1	4.69437e-15																		97	27	300.1	3.37552e-15
98	30	303.1	4.69437e-15																		98	27	300.1	3.37552e-15
99	30	303.1	4.69437e-15																		99	27	300.1	3.37552e-15
100	30	303.1	4.69437e-15																		100	27	300.1	3.37552e-15
101	30	303.1	4.69437e-15																		101	27	300.1	3.37552e-15
102	30	303.1	4.69437e-15																		102	27	300.1	3.37552e-15
103	30	303.1	4.69437e-15																		103	27	300.1	3.37552e-15
104	30	303.1	4.69437e-15																		104	27	300.1	3.37552e-15
105	30	303.1	4.69437e-15																		105	27	300.1	3.37552e-15
106	30	303.1	4.69437e-15																		106	27	300.1	3.37552e-15
107	30	303.1	4.69437e-15																		107	27	300.1	3.37552e-15
108	30	303.1	4.69437e-15																		108	27	300.1	3.37552e-15
109	30	303.1	4.69437e-15																		109	27	300.1	3.37552e-15
110	30	303.1	4.69437e-15																		110	27	300.1	3.37552e-15
111	30	303.1	4.69437e-15																		111	27	300.1	3.37552e-15
112	30	303.1	4.69437e-15																		112	27	300.1	3.37552e-15
113	30	303.1	4.69437e-15																		113	27	300.1	3.37552e-15
114	30	303.1	4.69437e-15																		114	27	300.1	3.37552e-15
115	30	303.1	4.69437e-15																		115	27	300.1	3.37552e-15
116	30	303.1	4.69437e-15																		116	27	300.1	3.37552e-15
117	30	303.1	4.69437e-15																		117	27	300.1	3.37552e-15
118	30	303.1	4.69437e-15																		118	27	300.1	3.37552e-15
119	30	303.1	4.69437e-15																		119	27	300.1	3.37552e-15
120	30	303.1	4.69437e-15																		120	27	300.1	3.37552e-15
121	30	303.1	4.69437e-15																		121	27	300.1	3.37552e-15
122	30	303.1	4.69437e-15																		122	27	300.1	3.37552e-15
123	30	303.1	4.69437e-15																		123	27	300.1	3.37552e-15
124	30	303.1	4.69437e-15																		124	27	300.1	3.37552e-15
125	30	303.1	4.69437e-15																		125	27	300.1	3.37552e-15
126	30	303.1	4.69437e-15																		126	27	300.1	3.37552e-15
127	30	303.1	4.69437e-15																		127	27	300.1	3.37552e-15
128	30	303.1	4.69437e-15																		128	27	300.1	3.37552e-15
129	30	303.1	4.69437e-15																		129	27	300.1	3.37552e-15
130	30	303.1	4.69437e-15																		130	27	300.1	3.37552e-15
131	30	303.1	4.69437e-15																		131	27	300.1	3.37552e-15
132	30	303.1	4.69437e-15																		132	27	300.1	3.37552e-15
133	30	303.1	4.69437e-15																		133	27	300.1	3.37552e-15
134	30	303.1	4.69437e-15																		134	27	300.1	3.37552e-15
135	30	303.1	4.69437e-15																		135	27	300.1	3.37552e-15
136	30	303.1	4.69437e-15																		136	27	300.1	3.37552e-15
137	30	303.1	4.69437e-15																		137	27	300.1	3.37552e-15
138	30	303.1	4.69437e-15																		138	27	300.1	3.37552e-15
139	30	303.1	4.69437e-15																		139	27	300.1	3.37552e-15
140	30	303.1	4.69437e-15																		140	27	300.1	3.37552e-15
141	30	303.1	4.69437e-15																		141	27	300.1	3.37552e-15
142	30	303.1	4.69437e-15																		142	27	300.1	3.37552e-15
143	30	303.1	4.69437e-15																		143	27	300.1	3.37552e-15
144	30	303.1	4.69437e-15																		144	27	300.1	3.37552e-15
145	30	303.1	4.69437e-15																		145	27	300.1	3.37552e-15
146	30	303.1	4.69437e-15																		146	27	300.1	3.37552e-15
147	30	303.1	4.69437e-15																		147	27	300.1	3.37552e-15
148	30	303.1	4.69437e-15																		148	27	300.1	3.37552e-15
149	30	303.1	4.69437e-15																		149	27	300.1	3.37552e-15
150	30	303.1	4.69437e-15																		150	27	300.1	3.37552e-15
151	30	303.1	4.69437e-15																		151	27	300.1	3.37552e-15
152	30	303.1	4.69437e-15																		152	27	300.1	3.37552e-15
153	30	303.1	4.69437e-15																		153	27	300.1	3.37552e-15
154	30	303.1	4.69437e-15																		154	27	300.1	3.37552e-15
155	30	303.1	4.69437e-15																		155	27	300.1	3.37552e-15
156	30	303.1	4.69437e-15																		156	27	300.1	3.37552e-15
157	30	303.1	4.69437e-15																		157	27	300.1	3.37552e-15
158	30	303.1	4.69437e-15																		158	27	300.1	3.37552e-15
159	30	303.1	4.69437e-15																		159	27	300.1	3.37552e-15
160	30	303.1	4.69437e-15																		160	27	300.1	3.37552e-15
161	30	303.1	4.69437e-15																		161	27	300.1	3.37552e-15
162	30	303.1	4.69437e-15																		162	27	300.1	3.37552e-15
163	30	303.1	4.69437e-15																		163	27	300.1	3.37552e-15
164	30	303.1	4.69437e-15																		164	27	300.1	3.37552e-15
165	30	303.1	4.69437e-15																		165	27	300.1	3.37552e-15
166	30	303.1	4.69437e-15																		166	27	300.1	3.37552e-15
167	30	303.1	4.69437e-15																		167	27	300.1	3.37552e-15
168	30	303.1	4.69437e-15																		168	27	300.1	3.37552e-15
169	30	303.1	4.69437e-15																		169	27	300.1	3.37552e-15
170	30	303.1	4.69437e-15																		170	27	300.1	3.37552e-15
171	30	303.1	4.69437e-15																		171	27	300.1	3.37552e-15
172	30	303.1	4.69437e-15																		172	27	300.1	3.37552e-15
173	30	303.1	4.69437e-15																		173	27	300.1	3.37552e-15
174	30	303.1	4.69437e-15																		174	27	300.1	3.37552e-15
175	30	303.1	4.69437e-15																		175	27	300.1	3.37552e-15
176	30	303.1	4.69437e-15																		176	27	300.1	3.37552e-15
177	30	303.1	4.69437e-15																		177	27	300.1	3.37552e-15
178	30	303.1	4.69437e-15																		178	27	300.1	3.37552e-15
179	30	303.1	4.69437e-15																		179	27	300.1	3.37552e-15
180	30	303.1	4.69437e-15																		180	27	300.1	3.37552e-15
181	30	303.1	4.69437e-15																		181	27	300.1	3.37552e-15
182	30	303.1	4.69437e-15																		182	27	300.1	3.37552e-15
183	30	303.1	4.69437e-15																		183	27	300.1	3.37552e-15
184	30	303.1	4.69437e-15																		184	27	300.1	3.37552e-15
185	30	303.1	4.69437e-15																		185	27	300.1	3.37552e-15
186	30	303.1	4.69437e-15																		186	27	300.1	3.37552e-15
187	30	303.1	4.69437e-15																		187	27	300.1	3.37552e-15
188	30	303.1	4.69437e-15																		188	27	300.1	3.37552e-15
189	30	303.1	4.69437e-15																		189	27	300.1	3.37552e-15
190	30	303.1	4.69437e-15																		190	27	300.1	3.37552e-15
191	30	303.1	4.69437e-15																		191	27	300.1	3.37552e-15
192	30	303.1	4.69437e-15																		192	27	300.1	3.37552e-15
193	30	303.1	4.69437e-15																		193	27	300.1	3.37552e-15
194	30	303.1	4.69437e-15																		194	27	300.1	3.37552e-15
195	30	303.1	4.69437e-15																		195	27	300.1	3.37552e-15
196	30	303.1	4.69437e-15																		196	27	300.1	3.37552e-15
197	30	303.1	4.69437e-15																		197	27	300.1	3.37552e-15
198	30	303.1	4.69437e-15																		198	27	300.1	3.37552e-15
199	30	303.1	4.69437e-15																		199	27	300.1	3.37552e-15
200	30	303.1	4.69437e-15																		200	27	300.1	3.37552e-15
201	30	303.1	4.69437e-15																		201	27	300.1	3.37552e-15
202	30	303.1	4.69437e-15																		202	27	300.1	3.37552e-15
203	30	303.1	4.69437e-15																		203	27	300.1	3.37552e-15
204	30	303.1	4.69437e-15																		204	27	300.1	3.37552e-15
205	30	303.1	4.69437e-15																		205	27	300.1	3.37552e-15
206	30	303.1	4.69437e-15																		206	27	300.1	3.37552e-15
207	30	303.1	4.69437e-15																		207	27	300.1	3.37552e-15
208	30	303.1	4.69437e-15																		208	27	300.1	3.37552e-15
209	30	303.1	4.69437e-15																		209	27	300.1	3.37552e-15
210	30	303.1	4.69437e-15																		210	27	300.1	3.37552e-15
211	30	303.1	4.69437e-15																		211	27	300.1	3.37552e-15
212	30	303.1	4.69437e-15																		212	27	300.1	3.37552e-15
213	30	303.1	4.69437e-15																		213	27	300.1	3.37552e-15
214	30	303.1	4.69437e-15																		214	27	300.1	3.37552e-15
215	30	303.1	4.69437e-15																		215	27	300.1	3.37552e-15
216	30	303.1	4.69437e-15																		216	27	300.1	3.37552e-15
217	30	303.1	4.69437e-15																		217	27	300.1	3.37552e-15
218	30	303.1	4.69437e-15																		218	27	300.1	3.37552e-15
219	30	303.1	4.69437e-15																		219	27	300.1	3.37552e-15
220	30	303.1	4.69437e-15																		220	27	300.1	3.37552e-15
221	30	303.1	4.69437e-15																		221	27	300.1	3.37552e-15
222	30	303.1	4.69437e-15																		222	27	300.1	3.37552e-15
223	30	303.1	4.69437e-15																		223	27	300.1	3.37552e-15
224	30	303.1	4.69437e-15																		224	27	300.1	3.37552e-15
225	30	303.1	4.69437e-15																		225	27	300.1	3.37552e-15
226	30	303.1	4.69437e-15																		226	27	300.1	3.37552e-15
227	30	303.1	4.69437e-15																		227	27	300.1	3.37552e-15
228	30	303.1	4.69437e-15																		228	27	300.1	3.37552e-15
229	30	303.1	4.69437e-15																		229	27	300.1	3.37552e-15
230	30	303.1	4.69437e-15																		230	27	300.1	3.37552e-15
231	30	303.1	4.69437e-15																		231	27	300.1	3.37552e-15
232	30	303.1	4.69437e-15																		232	27	300.1	3.37552e-15
233	30	303.1	4.69437e-15																		233	27	300.1	3.37552e-15
234	30	303.1	4.69437e-15																		234	27	300.1	3.37552e-15
235	30	303.1	4.69437e-15																		235	27	300.1	3.37552e-15
236	30	303.1	4.69437e-15																		236	27	300.1	3.37552e-15
237	30	303.1	4.69437e-15																		237	27	300.1	3.37552e-15
238	30	303.1	4.69437e-15																		238	27	300.1	3.37552e-15
239	30	303.1	4.69437e-15																		239	27	300.1	3.37552e-15
240	30	303.1	4.69437e-15																		240	27	300.1	3.37552e-15
241	30	303.1	4.69437e-15																		241	27	300.1	3.37552e-15
242	30	303.1	4.69437e-15																		242	27	300.1	3.37552e-15
243	30	303.1	4.69437e-15																		243	27	300.1	3.37552e-15
244	30	303.1	4.69437e-15																		244	27	300.1	3.37552e-15
245	30	303.1	4.69437e-15																		245	27	300.1	3.37552e-15
246	30	303.1	4.69437e-15																		246	27	300.1	3.37552e-15
247	30	303.1	4.69437e-15																		247	27	300.1	3.37552e-15
248	30	303.1	4.69437e-15																		248	27	300.1	3.37552e-15
249	30	303.1	4.69437e-15																		249	27	300.1	3.37552e-15
250	30	303.1	4.69437e-15																		250	27	300.1	3.37552e-15
251	30	303.1	4.69437e-15																		251	27	300.1	3.37552e-15
252	30	303.1	4.69437e-15																		252	27	300.1	3.37552e-15
253	30	303.1	4.69437e-15																		253	27	300.1	3.37552e-15
254	30	303.1	4.69437e-15																		254	27	300.1	3.37552e-15
255	30	303.1	4.69437e-15																		255	27	300.1	3.37552e-15
256	30	303.1	4.69437e-15																		256	27	300.1	3.37552e-15
257	30	303.1	4.69437e-15																		257	27	300.1	3.37552e-15
258	30	303.1	4.69437e-15																		258	27	300.1	3.37552e-15
259	30	303.1	4.69437e-15																		259	27	300.1	3.37552e-15
260	30	303.1	4.69437e-15																		260	27	300.1	3.37552e-15
261	30	303.1	4.69437e-15																		261	27	300.1	3.37552e-15
262	30	303.1	4.69437e-15																		262	27	300.1	3.37552e-15
263	30	303.1	4.69437e-15																		263	27	300.1	3.37552e-15
264	30	303.1	4.69437e-15																		264	27	300.1	3.37552e-15
265	30	303.1	4.69437e-15																		265	27	300.1	3.37552e-15
266	30	303.1	4.69437e-15																		266	27	300.1	3.37552e-15
267	30	303.1	4.69437e-15																		267	27	300.1	3.37552e-15
268	30	303.1	4.69437e-15																		268	27	300.1	3.37552e-15
269	30	303.1	4.69437e-15																		269	27	300.1	3.37552e-15
270	30	303.1	4.69437e-15																		270	27	300.1	3.37552e-15
271	30	303.1	4.69437e-15																		271	27	300.1	3.37552e-15
272	30	303.1	4.69437e-15																		272	27	300.1	3.37552e-15
273	30	303.1	4.69437e-15																		273	27	300.1	3.37552e-15
274	30	303.1	4.69437e-15																		274	27	300.1	3.37552e-15
275	30	303.1	4.69437e-15																		275	27	300.1	3.37552e-15
276	30	303.1	4.69437e-15																		276	27	300.1	3.37552e-15
277	30	303.1	4.69437e-15																		277	27	300.1	3.37552e-15
278	30	303.1	4.69437e-15																		278	27	300.1	3.37552e-15
279	30	303.1	4.69437e-15																		279	27	300.1	3.37552e-15
280	30	303.1	4.69437e-15																		280	27	300.1	3.37552e-15
281	30	303.1	4.69437e-15																		281	27	300.1	3.37552e-15
282	30	303.1	4.69437e-15																		282	27	300.1	3.37552e-15
283	30	303.1	4.69437e-15																		283	27	300.1	3.37552e-15
284	30	303.1	4.69437e-15																		284	27	300.1	3.37552e-15
285	30	303.1	4.69437e-15																		285	27	300.1	3.37552e-15
286	30	303.1	4.69437e-15																		286	27	300.1	3.37552e-15
287	30	303.1	4.69437e-15																		287	27	300.1	3.37552e-15
288	30	303.1	4.69437e-15																		288	27	300.1	3.37552e-15
289	30	303.1	4.69437e-15																		289	27	300.1	3.37552e-15
290	30	303.1	4.69437e-15																		290	27	300.1	3.37552e-15
291	30	303.1	4.69437e-15																		291	27	300.1	3.37552e-15
292	30	303.1	4.69437e-15																		292	27	300.1	3.37552e-15
293	30	303.1	4.69437e-15																		293	27	300.1	3.37552e-15
294	30	303.1	4.69437e-15																		294	27	300.1	3.37552e-15
295	30	303.1	4.69437e-15																		295	27	300.1	3.37552e-15
296	30	303.1	4.69437e-15																		296	27	300.1	3.37552e-15
297	30	303.1	4.69437e-15																		297	27	300.1	3.37552e-15
298	30	303.1	4.69437e-15																		298	27	300.1	3.37552e-15
299	30	303.1	4.69437e-15																		299	27	300.1	3.37552e-15
300	30	303.1	4.69437e-15																		300	27	300.1	3.37552e-15
301	30	303.1	4.69437e-15																		301	27	300.1	3.37552e-15
302	30	303.1	4.69437e-15																		302	27	300.1	3.37552e-15
303	30	303.1	4.69437e-15																		303	27	300.1	3.37552e-15
304	30	303.1	4.69437e-15																		304	27	300.1	3.37552e-15
305	30	303.1	4.69437e-15																		305	27	300.1	3.37552e-15
306	30	303.1	4.69437e-15																		306	27	300.1	3.37552e-15
307	30	303.1	4.69437e-15																		307	27	300.1	3.37552e-15
308	30	303.1	4.69437e-15																		308	27	300.1	3.37552e-15
309	30	303.1	4.69437e-15																		309	27	300.1	3.37552e-15
310	30	303.1	4.69437e-15																		310	27	300.1	3.37552e-15
311	30	303.1	4.69437e-15																		311	27	300.1	3.37552e-15
312	30	303.1	4.69437e-15																		312	27	300.1	3.37552e-15
313	30	303.1	4.69437e-15																		313	27	300.1	3.37552e-15
314	30	303.1	4.69437e-15																		314	27	300.1	3.37552e-15
315	30	303.1	4.69437e-15																		315	27	300.1	3.37552e-15
316	30	303.1	4.69437e-15																		316	27	300.1	3.37552e-15
317	30	303.1	4.69437e-15																		317	27	300.1	3.37552e-15
318	30	303.1	4.69437e-15																		318	27	300.1	3.37552e-15
319	30	303.1	4.69437e-15																		319	27	300.1	3.37552e-15
320	30	303.1	4.69437e-15																		320	27	300.1	3.37552e-15
321	30	303.1	4.69437e-15																		321	27	300.1	3.37552e-15
322	30	303.1	4.69437e-15																		322	27	300.1	3.37552e-15
323	30	303.1	4.69437e-15																		323	27	300.1	3.37552e-15
324	30	303.1	4.69437e-15																		324	27	300.1	3.37552e-15
325	30	303.1	4.69437e-15																		325	27	300.1	3.37552e-15
326	30	303.1	4.69437e-15																		326	27	300.1	3.37552e-15
327	30	303.1	4.69437e-15																		327	27	300.1	3.37552e-15
328	30	303.1	4.69437e-15																		328	27	300.1	3.37552e-15
329	30	303.1	4.69437e-15																		329	27	300.1	3.37552e-15
330	30	303.1	4.69437e-15																		330	27	300.1	3.37552e-15
331	30	303.1	4.69437e-15																		331	27	300.1	3.37552e-15
332	30	303.1	4.69437e-15																		332	27	300.1	3.37552e-15
333	30	303.1	4.69437e-15																		333	27	300.1	3.37552e-15
334	30	303.1	4.69437e-15																		334	27	300.1	3.37552e-15
335	30	303.1	4.69437e-15																		335	27	300.1	3.37552e-15
336	30	303.1	4.69437e-15																		336	27	300.1	3.37552e-15
337	30	303.1	4.69437e-15																		337	27	300.1	3.37552e-15
338	30	303.1	4.69437e-15																		338	27	300.1	3.37552e-15
339	30	303.1	4.69437e-15																		339	27	300.1	3.37552e-15
340	30	303.1	4.69437e-15																		340	27	300.1	3.37552e-15
341	30	303.1	4.69437e-15																		341	27	300.1	3.37552e-15
342	30	303.1	4.69437e-15																		342	27	300.1	3.37552e-15
343	30	303.1	4.69437e-15																		343	27	300.1	3.37552e-15
344	30	303.1	4.69437e-15																		344	27	300.1	3.37552e-15
345	30	303.1	4.69437e-15																		345	27	300.1	3.37552e-15
346	30	303.1	4.69437e-15																		346	27	300.1	3.37552e-15
347	30	303.1	4.69437e-15																		347	27	300.1	3.37552e-15
348	30	303.1	4.69437e-15																		348	27	300.1	3.37552e-15
349	30	303.1	4.69437e-15																		349	27	300.1	3.37552e-15
350	30	303.1	4.69437e-15																		350	27	300.1	3.37552e-15
351	30	303.1	4.69437e-15																		351	27	300.1	3.37552e-15
352	30	303.1	4.69437e-15																		352	27	300.1	3.37552e-15
353	30	303.1	4.69437e-15																		353	27	300.1	3.37552e-15
354	30	303.1	4.69437e-15																		354	27	300.1	3.37552e-15
355	30	303.1	4.69437e-15																		355	27	300.1	3.37552e-15
356	30	303.1	4.69437e-15																		356	27	300.1	3.37552e-15
357	30	303.1	4.69437e-15																		357	27	300.1	3.37552e-15
358	30	303.1	4.69437e-15																		358	27	300.1	3.37552e-15
359	30	303.1	4.69437e-15																		359	27	300.1	3.37552e-15
360	30	303.1	4.69437e-15																		360	27	300.1	3.37552e-15
361	30	303.1	4.69437e-15																		361	27	300.1	3.37552e-15
362	30	303.1	4.69437e-15																		362	27	300.1	3.37552e-15
363	30	303.1	4.69437e-15																		363	27	300.1	3.37552e-15
364	30	303.1	4.69437e-15																		364	27	300.1	3.37552e-15
365	30	303.1	4.69437e-15																		365	27	300.1	3.37552e-15
366	30	303.1	4.69437e-15																		366	27	300.1	3.37552e-15
367	30	303.1	4.69437e-15																		367	27	300.1	3.37552e-15
368	30	303.1	4.69437e-15																		368	27	300.1	3.37552e-15
369	30	303.1	4.69437e-15																		369	27	300.1	3.37552e-15
370	30	303.1	4.69437e-15																		370	27	300.1	3.37552e-15
371	30	303.1	4.69437e-15																		371	27	300.1	3.37552e-15
372	30	303.1	4.69437e-15																		372	27	300.1	3.37552e-15
373	30	303.1	4.69437e-15																		373	27	300.1	3.37552e-15
374	30	303.1	4.69437e-15																		374	27	300.1	3.37552e-15
375	30	303.1	4.69437e-15																		375	27	300.1	3.37552e-15
376	30	303.1	4.69437e-15																		376	27	300.1	3.37552e-15
377	30	303.1	4.69437e-15																		377	27	300.1	3.37552e-15
378	30	303.1	4.69437e-15																		378	27	300.1	3.37552e-15
379	30	303.1	4.69437e-15																		379	27	300.1	3.37552e-15
380	30	303.1	4.69437e-15																		380	27	300.1	3.37552e-15
381	30	303.1	4.69437e-15																		381	27	300.1	3.37552e-15
382	30	303.1	4.69437e-15																		382	27	300.1	3.37552e-15
383	30	303.1	4.69437e-15																		383	27	300.1	3.37552e-15
384	30	303.1	4.69437e-15																		384	27	300.1	3.37552e-15
385	30	303.1	4.69437e-15																		385	27	300.1	3.37552e-15
386	30	303.1	4.69437e-15																		386	27	300.1	3.37552e-15
387	30	303.1	4.69437e-15																		387	27	300.1	3.37552e-15
388	30	303.1	4.69437e-15																		388	27	300.1	3.37552e-15
389	30	303.1	4.69437e-15																		389	27	300.1	3.37552e-15
390	30	303.1	4.69437e-15																		390	27	300.1	3.37552e-15
391	30	303.1	4.69437e-15																		391	27	300.1	3.37552e-15
392	30	303.1	4.69437e-15																		392	27	300.1	3.37552e-15
393	30	303.1	4.69437e-15																		393	27	300.1	3.37552e-15
394	30	303.1	4.69437e-15																		394	27	300.1	3.37552e-15
395	30	303.1	4.69437e-15																		395	27	300.1	3.37552e-15
396	30	303.1	4.69437e-15																		396	27	300.1	3.37552e-15
397	30	303.1	4.69437e-15																		397	27	300.1	3.37552e-15
398	30	303.1	4.69437e-15																		398	27	300.1	3.37552e-15
399	30	303.1	4.69437e-15																		399	27	300.1	3.37552e-15
400	30	303.1	4.69437e-15																		400	27	300.1	3.37552e-15
401	30	303.1	4.69437e-15																		401	27	300.1	3.37552e-15
402	30	303.1	4.69437e-15																		402	27	300.1	3.37552e-15
403	30	303.1	4.69437e-15																		403	27	300.1	3.37552e-15
404	30	303.1	4.69437e-15																		404	27	300.1	3.37552e-15
405	30	303.1	4.69437e-15																		405	27	300.1	3.37552e-15
406	30	303.1	4.69437e-15																		406	27	300.1	3.37552e-15
407	30	303.1	4.69437e-15																		407	27	300.1	3.37552e-15
408	30	303.1	4.69437e-15																		408	27	300.1	3.37552e-15
409	30	303.1	4.69437e-15																		409	27	300.1	3.37552e-15
410	30	303.1	4.69437e-15																		410	27	300.1	3.37552e-15
411	30	303.1	4.69437e-15																		411	27	300.1	3.37552e-15
412	30	303.1	4.69437e-15																		412	27	300.1	3.37552e-15
413	30	303.1	4.69437e-15																		413	27	300.1	3.37552e-15
414	30	303.1	4.69437e-15																		414	27	300.1	3.37552e-15
415	30	303.1	4.69437e-15																		415	27	300.1	3.37552e-15
416	30	303.1	4.69437e-15																		416	27	300.1	3.37552e-15
417	30	303.1	4.69437e-15																		417	27	300.1	3.37552e-15
418	30	303.1	4.69437e-15																		418	27	300.1	3.37552e-15
419	30	303.1	4.69437e-15																		419	27	300.1	3.37552e-15
420	30	303.1	4.69437e-15																		420	27	300.1	3.37552e-15
421	30	303.1	4.69437e-15																		421	27	300.1	3.37552e-15
422	30	303.1	4.69437e-15																		422	27	300.1	3.37552e-15
423	30	303.1	4.69437e-15																		423	27	300.1	3.37552e-15
424	30	303.1	4.69437e-15																		424	27	300.1	3.37552e-15
425	30	303.1	4.69437e-15																		425	27	300.1	3.37552e-15
426	30	303.1	4.69437e-15																		426	27	300.1	3.37552e-15
427	30	303.1	4.69437e-15																		427	27	300.1	3.37552e-15
428	30	303.1	4.69437e-15																		428	27	300.1	3.37552e-15
429	30	303.1	4.69437e-15																		429	27	300.1	3.37552e-15
430	30	303.1	4.69437e-15																		430	27	300.1	3.37552e-15
431	30	303.1	4.69437e-15																		431	27	300.1	3.37552e-15
432	30	303.1	4.69437e-15																		432	27	300.1	3.37552e-15
433	30	303.1	4.69437e-15																		433	27	300.1	3.37552e-15
434	30	303.1	4.69437e-15																		434	27	300.1	3.37552e-15
435	30	303.1	4.69437e-15																		435	27	300.1	3.37552e-15
436	30	303.1	4.69437e-15																		436	27	300.1	3.37552e-15
437	30	303.1	4.69437e-15																		437	27	300.1	3.37552e-15
438	30	303.1	4.69437e-15																		438	27	300.1	3.37552e-15
439	30	303.1	4.69437e-15																		439	27	300.1	3.37552e-15
440	30	303.1	4.69437e-15																		440	27	300.1	3.37552e-15
441	30	303.1	4.69437e-15																		441	27	300.1	3.37552e-15
442	30	303.1	4.69437e-15																		442	27	300.1	3.37552e-15
443	30	303.1	4.69437e-15																		443	27	300.1	3.37552e-15
444	30	303.1	4.69437e-15																		444	27	300.1	3.37552e-15
445	30	303.1	4.69437e-15																		445	27	300.1	3.37552e-15
446	30	303.1	4.69437e-15																		446	27	300.1	3.37552e-15
447	30	303.1	4.69437e-15																		447	27	300.1	3.37552e-15
448	30	303.1	4.69437e-15																		448	27	300.1	3.37552e-15
449	30	303.1	4.69437e-15																		449	27	300.1	3.37552e-15
450	30	303.1	4.69437e-15																		450	27	300.1	3.37552e-15
451	30	303.1	4.69437e-15																		451	27	300.1	3.37552e-15
452	30	303.1	4.69437e-15																		452	27	300.1	3.37552e-15
453	30	303.1	4.69437e-15																		453	27	300.1	3.37552e-15
454	30	303.1	4.69437e-15																		454	27	300.1	3.37552e-15
455	30	303.1	4.69437e-15																		455	27	300.1	3.37552e-15
456	30	303.1	4.69437e-15																		456	27	300.1	3.37552e-15
457	30	303.1	4.69437e-15																		457	27	300.1	3.37552e-15
458	30	303.1	4.69437e-15																		458	27	300.1	3.37552e-15
459	30	303.1	4.69437e-15																		459	27	300.1	3.37552e-15
460	30	303.1	4.69437e-15																		460	27	300.1	3.37552e-15
461	30	303.1	4.69437e-15																		461	27	300.1	3.37552e-15
462	30	303.1	4.69437e-15																		462	27	300.1	3.37552e-15
463	30	303.1	4.69437e-15																		463	27	300.1	3.37552e-15
464	30	303.1	4.69437e-15																		464	27	300.1	3.37552e-15
465	30	303.1	4.69437e-15																		465	27	300.1	3.37552e-15
466	30	303.1	4.69437e-15																		466	27	300.1	3.37552e-15
467	30	303.1	4.69437e-15																		467	27	300.1	3.37552e-15
468	30	303.1	4.69437e-15																		468	27	300.1	3.37552e-15
469	30	303.1	4.69437e-15																		469	27	300.1	3.37552e-15
470	30	303.1	4.69437e-15																		470	27	300.1	3.37552e-15
471	30	303.1	4.69437e-15																		471	27	300.1	3.37552e-15
472	30	303.1	4.69437e-15																		472	27	300.1	3.37552e-15
473	30	303.1	4.69437e-15																		473	27	300.1	3.37552e-15
474	30	303.1	4.69437e-15																		474	27	300.1	3.37552e-15
475	30	303.1	4.69437e-15																		475	27	300.1	3.37552e-15
476	30	303.1	4.69437e-15																		476	27	300.1	3.37552e-15
477	30	303.1	4.69437e-15																		477	27	300.1	3.37552e-15
478	30	303.1	4.69437e-15																		478	27	300.1	3.37552e-15
479	30	303.1	4.69437e-15																		479	27	300.1	3.37552e-15
480	30	303.1	4.69437e-15																		480	27	300.1	3.37552e-15
481	30	303.1	4.69437e-15																		481	27	300.1	3.37552e-15
482	30	303.1	4.69437e-15																		482	27	300.1	3.37552e-15
483	30	303.1	4.69437e-15																		483	27	300.1	3.37552e-15
484	30	303.1	4.69437e-15																		484	27	300.1	3.37552e-15
485	30	303.1	4.69437e-15																		485	27	300.1	3.37552e-15
486	30	303.1	4.69437e-15																		486	27	300.1	3.37552e-15
487	30	303.1	4.69437e-15																		487	27	300.1	3.37552e-15
488	30	303.1	4.69437e-15																		488	27	300.1	3.37552e-15
489	30	303.1	4.69437e-15																		489	27	300.1	3.37552e-15
490	30	303.1	4.69437e-15																		490	27	300.1	3.37552e-15
491	30	303.1	4.69437e-15																		491	27	300.1	3.37552e-15
492	30	303.1	4.69437e-15																		492	27	300.1	3.37552e-15
493	30	303.1	4.69437e-15																		493	27	300.1	3.37552e-15
494	30	303.1	4.69437e-15																		494	27	300.1	3.37552e-15
495	30	303.1	4.69437e-15																		495	27	300.1	3.37552e-15
496	30	303.1	4.69437e-15																		496	27	300.1	3.37552e-15
497	30	303.1	4.69437e-15																		497	27	300.1	3.37552e-15
498	30	303.1	4.69437e-15																		498	27	300.1	3.37552e-15
499	30	303.1	4.69437e-15																		499	27	300.1	3.37552e-15
500	30	303.1	4.69437e-15																		500	27	300.1	3.37552e-15
501	30	303.1	4.69437e-15																		501	27	300.1	3.37552e-15
502	30	303.1	4.69437e-15																		502	27	300.1	3.37552e-15
503	30	303.1	4.69437e-15																		503	27	300.1	3.37552e-15
504	30	303.1	4.69437e-15																		504	27	300.1	3.37552e-15
505	30	303.1	4.69437e-15																		505	27	300.1	3.37552e-15
506	30	303.1	4.69437e-15																		506	27	300.1	3.37552e-15
507	30	303.1	4.69437e-15																		507	27	300.1	3.37552e-15
508	30	303.1	4.69437e-15																		508	27	300.1	3.37552e-15
509	30	303.1	4.69437e-15																		509	27	300.1	3.37552e-15
510	30	303.1	4.69437e-15																		510	27	300.1	3.37552e-15
511	30	303.1	4.69437e-15																		511	27	300.1	3.37552e-15
512	30	303.1	4.69437e-15																		512	27	300.1	3.37552e-15
513	30	303.1	4.69437e-15																		513	27	300.1	3.37552e-15
514	30	303.1	4.69437e-15																		514	27	300.1	3.37552e-15
515	30	303.1	4.69437e-15																		515	27	300.1	3.37552e-15
516	30	303.1	4.69437e-15																		516	27	300.1	3.37552e-15
517	30	303.1	4.69437e-15																		517	27	300.1	3.37552e-15
518	30	303.1	4.69437e-15																		518	27	300.1	3.37552e-15
519	30	303.1	4.69437e-15																		519	27	300.1	3.37552e-15
520	30	303.1	4.69437e-15																		520	27	300.1	3.37552e-15
521	30	303.1	4.69437e-15																		521	27	300.1	3.37552e-15
522	30	303.1	4.69437e-15																		522	27	300.1	3.37552e-15
523	30	303.1	4.69437e-15																		523	27	300.1	3.37552e-15
524	30	303.1	4.69437e-15																		524	27	300.1	3.37552e-15
525	30	303.1	4.69437e-15																		525	27	300.1	3.37552e-15
526	30	303.1	4.69437e-15																		526	27	300.1	3.37552e-15
527	30	303.1	4.69437e-15																		527	27	300.1	3.37552e-15
528	30	303.1	4.69437e-15																		528	27	300.1	3.37552e-15
529	30	303.1	4.69437e-15																		529	27	300.1	3.37552e-15
530	30	303.1	4.69437e-15																		530	27	300.1	3.37552e-15
531	30	303.1	4.69437e-15																		531	27	300.1	3.37552e-15
532	30	303.1	4.69437e-15																		532	27	300.1	3.37552e-15
533	30	303.1	4.69437e-15																		533	27	300.1	3.37552e-15
534	30	303.1	4.69437e-15																		534	27	300.1	3.37552e-15
535	30	303.1	4.69437e-15																		535	27	300.1	3.37552e-15
536	30	303.1	4.69437e-15																		536	27	300.1	3.37552e-15
537	30	303.1	4.69437e-15																		537	27	300.1	3.37552e-15
538	30	303.1	4.69437e-15																		538	27	300.1	3.37552e-15
539	30	303.1	4.69437e-15																		539	27	300.1	3.37552e-15
540	30	303.1	4.69437e-15																		540	27	300.1	3.37552e-15
541	30	303.1	4.69437e-15																		541	27	300.1	3.37552e-15
542	30	303.1	4.69437e-15																		542	27	300.1	3.37552e-15
543	30	303.1	4.69437e-15																		543	27	300.1	3.37552e-15
544	30	303.1	4.69437e-15																		544	27	300.1	3.37552e-15
545	30	303.1	4.69437e-15																		545	27	300.1	3.37552e-15
546	30	303.1	4.69437e-15																		546	27	300.1	3.37552e-15
547	30	303.1	4.69437e-15																		547	27	300.1	3.37552e-15
548	30	303.1	4.69437e-15																		548	27	300.1	3.37552e-15
549	30	303.1	4.69437e-15																		549	27	300.1	3.37552e-15
550	30	303.1	4.69437e-15																		550	27	300.1	3.37552e-15
551	30	303.1	4.69437e-15																		551	27	300.1	3.37552e-15
552	30	303.1	4.69437e-15																		552	27	300.1	3.37552e-15
553	30	303.1	4.69437e-15																		553	27	300.1	3.37552e-15
554	30	303.1	4.69437e-15																		554	27	300.1	3.37552e-15
555	30	303.1	4.69437e-15																		555	27	300.1	3.37552e-15
556	30	303.1	4.69437e-15																		556	27	300.1	3.37552e-15
557	30	303.1	4.69437e-15																		557	27	300.1	3.37552e-15
558	30	303.1	4.69437e-15																		558	27	300.1	3.37552e-15
559	30	303.1	4.69437e-15																		559	27	300.1	3.37552e-15
560	30	303.1	4.69437e-15																		560	27	300.1	3.37552e-15
561	30	303.1	4.69437e-15																		561	27	300.1	3.37552e-15
562	30	303.1	4.69437e-15																		562	27	300.1	3.37552e-15
563	30	303.1	4.69437e-15																		563	27	300.1	3.37552e-15
564	30	303.1	4.69437e-15																		564	27	300.1	3.37552e-15
565	30	303.1	4.69437e-15																		565	27	300.1	3.37552e-15
566	30	303.1	4.69437e-15																		566	27	300.1	3.37552e-15
567	30	303.1	4.69437e-15																		567	27	300.1	3.37552e-15
568	30	303.1	4.69437e-15																		568	27	300.1	3.37552e-15
569	30	303.1	4.69437e-15																		569	27	300.1	3.37552e-15
570	30	303.1	4.69437e-15																		570	27	300.1	3.37552e-15
571	30	303.1	4.69437e-15																		571	27	300.1	3.37552e-15
572	30	303.1	4.69437e-15																		572	27	300.1	3.37552e-15
573	30	303.1	4.69437e-15																		573	27	300.1	3.37552e-15
574	30	303.1	4.69437e-15																		574	27	300.1	3.37552e-15
575	30	303.1	4.69437e-15																		575	27	300.1	3.37552e-15
576	30	303.1	4.69437e-15																		576	27	300.1	3.37552e-15
577	30	303.1	4.69437e-15																		577	27	300.1	3.37552e-15
578	30	303.1	4.69437e-15																		578	27	300.1	3.37552e-15
579	30	303.1	4.69437e-15																		579	27	300.1	3.37552e-15
580	30	303.1	4.69437e-15																		580	27	300.1	3.37552e-15
581	30	303.1	4.69437e-15																		581	27	300.1	3.37552e-15
582	30	303.1	4.69437e-15																		582	27	300.1	3.37552e-15
583	30	303.1	4.69437e-15																		583	27	300.1	3.37552e-15
584	30	303.1	4.69437e-15																		584	27	300.1	3.37552e-15
585	30	303.1	4.69437e-15																		585	27	300.1	3.37552e-15
586	30	303.1	4.69437e-15																		586	27	300.1	3.37552e-15
587	30	303.1	4.69437e-15																		587	27	300.1	3.37552e-15
588	30	303.1	4.69437e-15																		588	27	300.1	3.37552e-15
589	30	303.1	4.69437e-15																		589	27	300.1	3.37552e-15
590	30	303.1	4.69437e-15																		590	27	300.1	3.37552e-15
591	30	303.1	4.69437e-15																		591	27	300.1	3.37552e-15
592	30	303.1	4.69437e-15																		592	27	300.1	3.37552e-15
593	30	303.1	4.69437e-15																		593	27	300.1	3.37552e-15
594	30	303.1	4.69437e-15																		594	27	300.1	3.37552e-15
595	30	303.1	4.69437e-15																		595	27	300.1	3.37552e-15
596	30	303.1	4.69437e-15																		596	27	300.1	3.37552e-15
597	30	303.1	4.69437e-15																		597	27	300.1	3.37552e-15
598	30	303.1	4.69437e-15																		598	27	300.1	3.37552e-15
599	30	303.1	4.69437e-15																		599	27	300.1	3.37552e-15
600	30	303.1	4.69437e-15																		600	27	300.1	3.37552e-15
601	30	303.1	4.69437e-15																		601	27	300.1	3.37552e-15
602	30	303.1	4.69437e-15																		602	27	300.1	3.37552e-15
603	30	303.1	4.69437e-15																		603	27	300.1	3.37552e-15
604	30	303.1	4.69437e-15																		604	27	300.1	3.37552e-15
605	30	303.1	4.69437e-15																		605	27	300.1	3.37552e-15
606	30	303.1	4.69437e-15																		606	27	300.1	3.37552e-15
607	30	303.1	4.69437e-15																		607	27	300.1	3.37552e-15
608	30	303.1	4.69437e-15																		608	27	300.1	3.37552e-15
609	30	303.1	4.69437e-15																		609	27	300.1	3.37552e-15
610	30	303.1	4.69437e-15																		610	27	300.1	3.37552e-15
611	30	303.1	4.69437e-15																		611	27	300.1	3.37552e-15
612	30	303.1	4.69437e-15																		612	27	300.1	3.37552e-15
613	30	303.1	4.69437e-15																		613	27	300.1	3.37552e-15
614	30	303.1	4.69437e-15																		614	27	300.1	3.37552e-15
615	30	303.1	4.69437e-15																		615	27	300.1	3.37552e-15
616	30	303.1	4.69437e-15																		616	27	300.1	3.37552e-15
617	30	303.1	4.69437e-15																		617	27	300.1	3.37552e-15
618	30	303.1	4.69437e-15																		618	27	300.1	3.37552e-15
619	30	303.1	4.69437e-15																		619	27	300.1	3.37552e-15
620	30	303.1	4.69437e-15																		620	27	300.1	3.37552e-15
621	30	303.1	4.69437e-15																		621	27	300.1	3.37552e-15
622	30	303.1	4.69437e-15																		622	27	300.1	3.37552e-15
623	30	303.1	4.69437e-15																		623	27	300.1	3.37552e-15
624	30	303.1	4.69437e-15																		624	27	300.1	3.37552e-15
625	30	303.1	4.69437e-15																		625	27	300.1	3.37552e-15
626	30	303.1	4.69437e-15																		626	27	300.1	3.37552e-15
627	30	303.1	4.69437e-15																		627	27	300.1	3.37552e-15
628	30	303.1	4.69437e-15																		628	27	300.1	3.37552e-15
629	30	303.1	4.69437e-15																		629	27	300.1	3.37552e-15
630	30	303.1	4.69437e-15																		630	27	300.1	3.37552e-15
631	30	303.1	4.69437e-15																		631	27	300.1	3.37552e-15
632	30	303.1	4.69437e-15																		632	27	300.1	3.37552e-15
633	30	303.1	4.69437e-15																		633	27	300.1	3.37552e-15
634	30	303.1	4.69437e-15																		634	27	300.1	3.37552e-15
635	30	303.1	4.69437e-15																		635	27	300.1	3.37552e-15
636	30	303.1	4.69437e-15																		636	27	300.1	3.37552e-15
637	30	303.1	4.69437e-15																		637	27	300.1	3.37552e-15
638	30	303.1	4.69437e-15																		638	27	300.1	3.37552e-15
639	30	303.1	4.69437e-15																		639	27	300.1	3.37552e-15
640	30	303.1	4.69437e-15																		640	27	300.1	3.37552e-15
641	30	303.1	4.69437e-15																		641	27	300.1	3.37552e-15
642	30	303.1	4.69437e-15																		642	27	300.1	3.37552e-15
643	30	303.1	4.69437e-15																		643	27	300.1	3.37552e-15
644	30	303.1	4.69437e-15																		644	27	300.1	3.37552e-15
645	30	303.1	4.69437e-15																		645	27	300.1	3.37552e-15
646	30	303.1	4.69437e-15																		646	27	300.1	3.37552e-15
647	30	303.1	4.69437e-15																		647	27	300.1	3.37552e-15
648	30	303.1	4.69437e-15																		648	27	300.1	3.37552e-15
649	30	303.1	4.69437e-15																		649	27	300.1	3.37552e-15
650	30	303.1	4.69437e-15																		650	27	300.1	3.37552e-15
651	30	303.1	4.69437e-15																		651	27	300.1	3.37552e-15
652	30	303.1	4.69437e-15																		652	27	300.1	3.37552e-15
653	30	303.1	4.69437e-15																		653	27	300.1	3.37552e-15
654	30	303.1	4.69437e-15																		654	27	300.1	3.37552e-15
655	30	303.1	4.69437e-15																		655	27	300.1	3.37552e-15
656	30	303.1	4.69437e-15																		656	27	300.1	3.37552e-15
657	30	303.1	4.69437e-15																		657	27	300.1	3.37552e-15
658	30	303.1	4.69437e-15																		658	27	300.1	3.37552e-15
659	30	303.1	4.69437e-15																		659	27	300.1	3.37552e-15
660	30	303.1	4.69437e-15																		660	27	300.1	3.37552e-15
661	30	303.1	4.69437e-15																		661	27	300.1	3.37552e-15
662	30	303.1	4.69437e-15																		662	27	300.1	3.37552e-15
663	30	303.1	4.69437e-15																		663	27	300.1	3.37552e-15
664	30	303.1	4.69437e-15																		664	27	300.1	3.37552e-15
665	30	303.1	4.69437e-15																		665	27	300.1	3.37552e-15
666	30	303.1	4.69437e-15																		666	27	300.1	3.37552e-15
667	30	303.1	4.69437e-15																		667	27	300.1	3.37552e-15
668	30	303.1	4.69437e-15																		668	27	300.1	3.37552e-15
669	30	303.1	4.69437e-15																		669	27	300.1	3.37552e-15
670	30	303.1	4.69437e-15																		670	27	300.1	3.37552e-15
671	30	303.1	4.69437e-15																		671	27	300.1	3.37552e-15
672	30	303.1	4.69437e-15																		672	27	300.1	3.37552e-15
673	30	303.1	4.69437e-15																		673	27	300.1	3.37552e-15
674	30	303.1	4.69437e-15																		674	27	300.1	3.37552e-15
675	30	303.1	4.69437e-15																		675	27	300.1	3.37552e-15
676	30	303.1	4.69437e-15																		676	27	300.1	3.37552e-15
677	30	303.1	4.69437e-15																		677	27	300.1	3.37552e-15
678	30	303.1	4.69437e-15																		678	27	300.1	3.37552e-15
679	30	303.1	4.69437e-15																		679	27	300.1	3.37552e-15
680	30	303.1	4.69437e-15																		680	27	300.1	3.37552e-15
681	30	303.1	4.69437e-15																		681	27	300.1	3.37552e-15
682	30	303.1	4.69437e-15																		682	27	300.1	3.37552e-15
683	30	303.1	4.69437e-15																		683	27	300.1	3.37552e-15
684	30	303.1	4.69437e-15																		684	27	300.1	3.37552e-15
685	30	303.1	4.69437e-15																		685	27	300.1	3.37552e-15
686	30	303.1	4.69437e-15																		686	27	300.1	3.37552e-15
687	30	303.1	4.69437e-15																		687	27	300.1	3.37552e-15
688	30	303.1	4.69437e-15																		688	27	300.1	3.37552e-15
689	30	303.1	4.69437e-15																		689	27	300.1	3.37552e-15
690	30	303.1	4.69437e-15																		690	27	300.1	3.37552e-15
691	30	303.1	4.69437e-15																		691	27	300.1	3.37552e-15
692	30	303.1	4.69437e-15																		692	27	300.1	3.37552e-15
693	30	303.1	4.69437e-15																		693	27	300.1	3.37552e-15
694	30	303.1	4.69437e-15																		694	27	300.1	3.37552e-15
695	30	303.1	4.69437e-15																		695	27	300.1	3.37552e-15
696	30	303.1	4.69437e-15																		696	27	300.1	3.37552e-15
697	30	303.1	4.69437e-15																		697	27	300.1	3.37552e-15
698	30	303.1	4.69437e-15																		698	27	300.1	3.37552e-15
699	30	303.1	4.69437e-15																		699	27	300.1	3.37552e-15
700	30	303.1	4.69437e-15																		700	27	300.1	3.37552e-15
701	30	303.1	4.69437e-15																		701	27	300.1	3.37552e-15
702	30	303.1	4.69437e-15																		702	27	300.1	3.37552e-15
703	30	303.1	4.69437e-15																		703	27	300.1	3.37552e-15
704	30	303.1	4.69437e-15																		704	27	300.1	3.37552e-15
705	30	303.1	4.69437e-15																		705	27	300.1	3.37552e-15
706	30	303.1	4.69437e-15																		706	27	300.1	3.37552e-15
707	30	303.1	4.69437e-15																		707	27	300.1	3.37552e-15
708	30	303.1	4.69437e-15																		708	27	300.1	3.37552e-15
709	30	303.1	4.69437e-15																		709	27	300.1	3.37552e-15
710	30	303.1	4.69437e-15																		710	27	300.1	3.37552e-15
711	30	303.1	4.69437e-15																		711	27	300.1	3.37552e-15
712	30	303.1	4.69437e-15																		712	27	300.1	3.37552e-15
713	30	303.1	4.69437e-15																		713	27	300.1	3.37552e-15
714	30	303.1	4.69437e-15																		714	27	300.1	3.37552e-15
715	30	303.1	4.69437e-15																		715	27	300.1	3.37552e-15
716	30	303.1	4.69437e-15																		716	27	300.1	3.37552e-15
717	30	303.1	4.69437e-15																		717	27	300.1	3.37552e-15
718	30	303.1	4.69437e-15																		718	27	300.1	3.37552e-15
719	30	303.1	4.69437e-15																		719	27	300.1	3.37552e-15
720	30	303.1	4.69437e-15																		720	27	300.1	3.37552e-15

## Sheet: Scenario 4
a - Do not have manufacturer data and have to use default Ea																					a - Do not have manufacturer data and have to use default Ea
Scenario 4a	30C label storage condition with 5 year EXP date																				Scenario 4b	30C label storage condition with 5 year EXP date
	T90 (Assay) - assume 60 mo at 30C; do not know 40C data																					T90 (Assay) - assume 60 mo at 30C; do not know 40C data
Mean Kinetic Temperature Calculation																					Mean Kinetic Temperature Calculation
Average Temperature	30.0556	303.156	Sum								Co=100	Days	15days	1785	99.1667						Average Temperature	27.1278	300.228	Sum								Co=100						Days	25.06	1785	99.1667
Mean Kinetic Temperature	30.0949	303.195	8.53758e-12		MKT for the number of days						T90 default	1800	30days	1770	98.3333						Mean Kinetic Temperature	27.4744	300.574	6.40402e-12		MKT for the number of days						T90 default						1800	25.14	1770	98.3333
Ea (KJ/mol)	83.144				at the respective excusrion temperature						T90 in Days as a result of respective MKT										Ea (KJ/mol)	83.144				at the respective excusrion temperature						T90 in Days as a result of respective MKT
R (KJ/(molK))	0.0083144				Days	30C	40C	50C	60C		Days	% 30C	% 40C	% 50C	% 60C	30C	40C	50C	60C		R (KJ/(molK))	0.0083144				Days	30C	40C	50C	60C		Days	% 30C	% 40C	% 50C	% 60C		% 30C	% 40C	% 50C	% 60C	30C	40C	50C	60C
24 hour interval	T (oC)	T(K)	e(-Ea/RT)		0		30	30	30		0		100	100	100		1800	1800	1800		24 hour interval	T (oC)	T(K)	e(-Ea/RT)		0		27	27	27		0		100	100	100			100	100	100		1800	1800	1800
1	40	313.1	1.34651e-14		1		30.0095	30.0342	30.0941		1		99.7379	99.4707	98.8246		1795.28	1790.47	1778.84		1	50	323.1	3.61836e-14		1		27.0149	27.0485	27.1299		1		100	100	100			100	100	100		1800	1800	1800
2	40	313.1	1.34651e-14		2		30.0191	30.0682	30.1872		2		99.6346	99.1028	97.8284		1793.42	1783.85	1760.91		2	50	323.1	3.61836e-14		2				27.2581		2		100	100	100			100	100	100		1800	1800	1800
3	40	313.1	1.34651e-14		3		30.0286	30.1022	30.2795		3		99.5315	98.7375	96.852		1791.57	1777.28	1743.34		3	50	323.1	3.61836e-14		3				27.3846		3		100	100	100			100	100	100		1800	1800	1800
4	40	313.1	1.34651e-14		4		30.0381	30.136			4		99.4286	98.375			1789.71	1770.75			4	50	323.1	3.61836e-14		4				27.5095		4		100	100	100			100	100	100		1800	1800	1800
5	40	313.1	1.34651e-14		5		30.0476	30.1697			5		99.3259	98.0151			1787.87	1764.27			5	50	323.1	3.61836e-14		5				27.6327		5		100	100	100			100	100	100		1800	1800	1800
6	40	313.1	1.34651e-14		6		30.057	30.2033			6		99.2234	97.6578			1786.02	1757.84			6	50	323.1	3.61836e-14		6				27.7544		6		100	100	100			100	100	100		1800	1800	1800
7	40	313.1	1.34651e-14		7		30.0665				7		99.1212				1784.18				7	50	323.1	3.61836e-14		7				27.8746		7		100	100	100			100	100	100		1800	1800	1800
8	40	313.1	1.34651e-14		8		30.076				8		99.0192				1782.34				8	50	323.1	3.61836e-14		8				27.9933		8		100	100	100			100	100	100		1800	1800	1800
9	40	313.1	1.34651e-14		9		30.0854				9		98.9173				1780.51				9	50	323.1	3.61836e-14		9				28.1106		9		100	100	100			100	100	100		1800	1800	1800
10	40	313.1	1.34651e-14		10		30.0949				10		98.8157				1778.68				10	50	323.1	3.61836e-14		10		27.1484	27.4744	28.2264		10		100	100	100			100	100	100		1800	1800	1800
11	30	303.1	4.69437e-15		11		30.1043				11		98.7143				1776.86				11	27	300.1	3.37552e-15		11				28.3409		11		100	100	100			100	100	100		1800	1800	1800
12	30	303.1	4.69437e-15		12		30.1138				12		98.6131				1775.04				12	27	300.1	3.37552e-15		12				28.4541		12		100	100	100			100	100	100		1800	1800	1800
13	30	303.1	4.69437e-15		13		30.1232				13		98.5121				1773.22				13	27	300.1	3.37552e-15		13				28.5659		13		100	100	100			100	100	100		1800	1800	1800
14	30	303.1	4.69437e-15		14		30.1326				14		98.4113				1771.4				14	27	300.1	3.37552e-15		14				28.6764		14		100	100	100			100	100	100		1800	1800	1800
15	30	303.1	4.69437e-15		15		30.142				15		98.3107				1769.59				15	27	300.1	3.37552e-15		15				28.7857		15		100	100	100			100	100	100		1800	1800	1800
16	30	303.1	4.69437e-15		16		30.1514				16		98.2104				1767.79				16	27	300.1	3.37552e-15		16				28.8938		16		100	100	100			100	100	100		1800	1800	1800
17	30	303.1	4.69437e-15		17		30.1608				17		98.1102				1765.98				17	27	300.1	3.37552e-15		17				29.0007		17		100	100	100			100	100	100		1800	1800	1800
18	30	303.1	4.69437e-15		18		30.1702				18		98.0102				1764.18				18	27	300.1	3.37552e-15		18				29.1065		18		100	100	100			100	100	100		1800	1800	1800
19	30	303.1	4.69437e-15		19		30.1795				19		97.9105				1762.39				19	27	300.1	3.37552e-15		19				29.2111		19		100	100	100			100	100	100		1800	1800	1800
20	30	303.1	4.69437e-15		20						20										20	27	300.1	3.37552e-15		20		27.2945	27.9264	29.3146		20		100	100	100			100	100	100		1800	1800	1800
21	30	303.1	4.69437e-15		21						21										21	27	300.1	3.37552e-15		21				29.4169		21		100	100	100			100	100	100		1800	1800	1800
22	30	303.1	4.69437e-15		22						22										22	27	300.1	3.37552e-15		22				29.5183		22		100	100	100			100	100	100		1800	1800	1800
23	30	303.1	4.69437e-15		23						23										23	27	300.1	3.37552e-15		23				29.6186		23		100	100	100			100	100	100		1800	1800	1800
24	30	303.1	4.69437e-15		24						24										24	27	300.1	3.37552e-15		24				29.7178		24		100	100	100			100	100	100		1800	1800	1800
25	30	303.1	4.69437e-15		25						25										25	27	300.1	3.37552e-15		25				29.8161		25		100	100	100			100	100	100		1800	1800	1800
26	30	303.1	4.69437e-15		26						26										26	27	300.1	3.37552e-15		26				29.9134		26		100	100	100			100	100	100		1800	1800	1800
27	30	303.1	4.69437e-15		27						27										27	27	300.1	3.37552e-15		27		27.3955	28.2307	30.0097		27		100	100	99.7358			100	100	99.7358		1800	1800	1795.24
28	30	303.1	4.69437e-15		28						28										28	27	300.1	3.37552e-15		28		27.4099	28.2734	30.1051		28		100	100	98.7059			100	100	98.7059		1800	1800	1776.71
29	30	303.1	4.69437e-15		29						29										29	27	300.1	3.37552e-15		29		27.4242	28.3159	30.1996		29		100	100	97.6971			100	100	97.6971		1800	1800	1758.55
30	30	303.1	4.69437e-15		30						30										30	27	300.1	3.37552e-15		30		27.4385	28.3582	30.2932		30		100	100	96.7088			100	100	96.7088		1800	1800	1740.76
31	30	303.1	4.69437e-15		31						31										31	27	300.1	3.37552e-15		40		27.5803	28.7716			40		100	100				100	100			1800	1800
32	30	303.1	4.69437e-15		32						32										32	27	300.1	3.37552e-15		70		27.9936	29.9155			70			100					100			1800	1800
33	30	303.1	4.69437e-15		33						33										33	27	300.1	3.37552e-15		72		28.0206	29.9872			72			99.9804					99.9804			1800	1799.65
34	30	303.1	4.69437e-15		34						34										34	27	300.1	3.37552e-15		74		28.0474	30.0584			74			99.2089					99.2089			1800	1785.76
35	30	303.1	4.69437e-15		35						35										35	27	300.1	3.37552e-15		75		28.0608	30.0938			75			98.8276					98.8276			1800	1778.9
36	30	303.1	4.69437e-15		36						36										36	27	300.1	3.37552e-15		76		28.0742	30.1291			76			98.4493					98.4493			1800	1772.09
37	30	303.1	4.69437e-15		37						37										37	27	300.1	3.37552e-15		77		28.0876	30.1642			77			98.0738					98.0738			1800	1765.33
38	30	303.1	4.69437e-15		38						38										38	27	300.1	3.37552e-15		78		28.1009	30.1992			78			97.7012					97.7012			1800	1758.62
39	30	303.1	4.69437e-15																		39	27	300.1	3.37552e-15		80		28.1276	30.2689			80			96.9644					96.9644			1800	1745.36
40	30	303.1	4.69437e-15																		40	27	300.1	3.37552e-15		90		28.2597	30.6099			90			93.4409					93.4409			1800	1681.94
41	30	303.1	4.69437e-15																		41	27	300.1	3.37552e-15		100		28.39	30.9395			100		100	90.1645				100	90.1645			1800	1622.96
42	30	303.1	4.69437e-15																		42	27	300.1	3.37552e-15		200		29.605				124		100					100				1800
43	30	303.1	4.69437e-15																		43	27	300.1	3.37552e-15		230		29.9418				129		100					100				1800
44	30	303.1	4.69437e-15																		44	27	300.1	3.37552e-15		235		29.9969						99.8755					99.8755				1797.76
45	30	303.1	4.69437e-15																		45	27	300.1	3.37552e-15		240		30.0516				130		99.2826					99.2826				1787.09
46	30	303.1	4.69437e-15																		46	27	300.1	3.37552e-15		245		30.106						98.6966					98.6966				1776.54
47	30	303.1	4.69437e-15																		47	27	300.1	3.37552e-15		250		30.1601				250		98.1176					98.1176				1766.12
48	30	303.1	4.69437e-15																		48	27	300.1	3.37552e-15		255		30.2139						97.5453					97.5453				1755.81
49	30	303.1	4.69437e-15																		49	27	300.1	3.37552e-15
50	30	303.1	4.69437e-15																		50	27	300.1	3.37552e-15
51	30	303.1	4.69437e-15																		51	27	300.1	3.37552e-15
52	30	303.1	4.69437e-15																		52	27	300.1	3.37552e-15
53	30	303.1	4.69437e-15																		53	27	300.1	3.37552e-15
54	30	303.1	4.69437e-15																		54	27	300.1	3.37552e-15
55	30	303.1	4.69437e-15																		55	27	300.1	3.37552e-15
56	30	303.1	4.69437e-15																		56	27	300.1	3.37552e-15
57	30	303.1	4.69437e-15																		57	27	300.1	3.37552e-15
58	30	303.1	4.69437e-15																		58	27	300.1	3.37552e-15
59	30	303.1	4.69437e-15																		59	27	300.1	3.37552e-15
60	30	303.1	4.69437e-15																		60	27	300.1	3.37552e-15
61	30	303.1	4.69437e-15																		61	27	300.1	3.37552e-15
62	30	303.1	4.69437e-15																		62	27	300.1	3.37552e-15
63	30	303.1	4.69437e-15																		63	27	300.1	3.37552e-15
64	30	303.1	4.69437e-15																		64	27	300.1	3.37552e-15
65	30	303.1	4.69437e-15																		65	27	300.1	3.37552e-15
66	30	303.1	4.69437e-15																		66	27	300.1	3.37552e-15
67	30	303.1	4.69437e-15																		67	27	300.1	3.37552e-15
68	30	303.1	4.69437e-15																		68	27	300.1	3.37552e-15
69	30	303.1	4.69437e-15																		69	27	300.1	3.37552e-15
70	30	303.1	4.69437e-15																		70	27	300.1	3.37552e-15
71	30	303.1	4.69437e-15																		71	27	300.1	3.37552e-15
72	30	303.1	4.69437e-15																		72	27	300.1	3.37552e-15
73	30	303.1	4.69437e-15																		73	27	300.1	3.37552e-15
74	30	303.1	4.69437e-15																		74	27	300.1	3.37552e-15
75	30	303.1	4.69437e-15																		75	27	300.1	3.37552e-15
76	30	303.1	4.69437e-15																		76	27	300.1	3.37552e-15
77	30	303.1	4.69437e-15																		77	27	300.1	3.37552e-15
78	30	303.1	4.69437e-15																		78	27	300.1	3.37552e-15
79	30	303.1	4.69437e-15																		79	27	300.1	3.37552e-15
80	30	303.1	4.69437e-15																		80	27	300.1	3.37552e-15
81	30	303.1	4.69437e-15																		81	27	300.1	3.37552e-15
82	30	303.1	4.69437e-15																		82	27	300.1	3.37552e-15
83	30	303.1	4.69437e-15																		83	27	300.1	3.37552e-15
84	30	303.1	4.69437e-15																		84	27	300.1	3.37552e-15
85	30	303.1	4.69437e-15																		85	27	300.1	3.37552e-15
86	30	303.1	4.69437e-15																		86	27	300.1	3.37552e-15
87	30	303.1	4.69437e-15																		87	27	300.1	3.37552e-15
88	30	303.1	4.69437e-15																		88	27	300.1	3.37552e-15
89	30	303.1	4.69437e-15																		89	27	300.1	3.37552e-15
90	30	303.1	4.69437e-15																		90	27	300.1	3.37552e-15
91	30	303.1	4.69437e-15																		91	27	300.1	3.37552e-15
92	30	303.1	4.69437e-15																		92	27	300.1	3.37552e-15
93	30	303.1	4.69437e-15																		93	27	300.1	3.37552e-15
94	30	303.1	4.69437e-15																		94	27	300.1	3.37552e-15
95	30	303.1	4.69437e-15																		95	27	300.1	3.37552e-15
96	30	303.1	4.69437e-15																		96	27	300.1	3.37552e-15
97	30	303.1	4.69437e-15																		97	27	300.1	3.37552e-15
98	30	303.1	4.69437e-15																		98	27	300.1	3.37552e-15
99	30	303.1	4.69437e-15																		99	27	300.1	3.37552e-15
100	30	303.1	4.69437e-15																		100	27	300.1	3.37552e-15
101	30	303.1	4.69437e-15																		101	27	300.1	3.37552e-15
102	30	303.1	4.69437e-15																		102	27	300.1	3.37552e-15
103	30	303.1	4.69437e-15																		103	27	300.1	3.37552e-15
104	30	303.1	4.69437e-15																		104	27	300.1	3.37552e-15
105	30	303.1	4.69437e-15																		105	27	300.1	3.37552e-15
106	30	303.1	4.69437e-15																		106	27	300.1	3.37552e-15
107	30	303.1	4.69437e-15																		107	27	300.1	3.37552e-15
108	30	303.1	4.69437e-15																		108	27	300.1	3.37552e-15
109	30	303.1	4.69437e-15																		109	27	300.1	3.37552e-15
110	30	303.1	4.69437e-15																		110	27	300.1	3.37552e-15
111	30	303.1	4.69437e-15																		111	27	300.1	3.37552e-15
112	30	303.1	4.69437e-15																		112	27	300.1	3.37552e-15
113	30	303.1	4.69437e-15																		113	27	300.1	3.37552e-15
114	30	303.1	4.69437e-15																		114	27	300.1	3.37552e-15
115	30	303.1	4.69437e-15																		115	27	300.1	3.37552e-15
116	30	303.1	4.69437e-15																		116	27	300.1	3.37552e-15
117	30	303.1	4.69437e-15																		117	27	300.1	3.37552e-15
118	30	303.1	4.69437e-15																		118	27	300.1	3.37552e-15
119	30	303.1	4.69437e-15																		119	27	300.1	3.37552e-15
120	30	303.1	4.69437e-15																		120	27	300.1	3.37552e-15
121	30	303.1	4.69437e-15																		121	27	300.1	3.37552e-15
122	30	303.1	4.69437e-15																		122	27	300.1	3.37552e-15
123	30	303.1	4.69437e-15																		123	27	300.1	3.37552e-15
124	30	303.1	4.69437e-15																		124	27	300.1	3.37552e-15
125	30	303.1	4.69437e-15																		125	27	300.1	3.37552e-15
126	30	303.1	4.69437e-15																		126	27	300.1	3.37552e-15
127	30	303.1	4.69437e-15																		127	27	300.1	3.37552e-15
128	30	303.1	4.69437e-15																		128	27	300.1	3.37552e-15
129	30	303.1	4.69437e-15																		129	27	300.1	3.37552e-15
130	30	303.1	4.69437e-15																		130	27	300.1	3.37552e-15
131	30	303.1	4.69437e-15																		131	27	300.1	3.37552e-15
132	30	303.1	4.69437e-15																		132	27	300.1	3.37552e-15
133	30	303.1	4.69437e-15																		133	27	300.1	3.37552e-15
134	30	303.1	4.69437e-15																		134	27	300.1	3.37552e-15
135	30	303.1	4.69437e-15																		135	27	300.1	3.37552e-15
136	30	303.1	4.69437e-15																		136	27	300.1	3.37552e-15
137	30	303.1	4.69437e-15																		137	27	300.1	3.37552e-15
138	30	303.1	4.69437e-15																		138	27	300.1	3.37552e-15
139	30	303.1	4.69437e-15																		139	27	300.1	3.37552e-15
140	30	303.1	4.69437e-15																		140	27	300.1	3.37552e-15
141	30	303.1	4.69437e-15																		141	27	300.1	3.37552e-15
142	30	303.1	4.69437e-15																		142	27	300.1	3.37552e-15
143	30	303.1	4.69437e-15																		143	27	300.1	3.37552e-15
144	30	303.1	4.69437e-15																		144	27	300.1	3.37552e-15
145	30	303.1	4.69437e-15																		145	27	300.1	3.37552e-15
146	30	303.1	4.69437e-15																		146	27	300.1	3.37552e-15
147	30	303.1	4.69437e-15																		147	27	300.1	3.37552e-15
148	30	303.1	4.69437e-15																		148	27	300.1	3.37552e-15
149	30	303.1	4.69437e-15																		149	27	300.1	3.37552e-15
150	30	303.1	4.69437e-15																		150	27	300.1	3.37552e-15
151	30	303.1	4.69437e-15																		151	27	300.1	3.37552e-15
152	30	303.1	4.69437e-15																		152	27	300.1	3.37552e-15
153	30	303.1	4.69437e-15																		153	27	300.1	3.37552e-15
154	30	303.1	4.69437e-15																		154	27	300.1	3.37552e-15
155	30	303.1	4.69437e-15																		155	27	300.1	3.37552e-15
156	30	303.1	4.69437e-15																		156	27	300.1	3.37552e-15
157	30	303.1	4.69437e-15																		157	27	300.1	3.37552e-15
158	30	303.1	4.69437e-15																		158	27	300.1	3.37552e-15
159	30	303.1	4.69437e-15																		159	27	300.1	3.37552e-15
160	30	303.1	4.69437e-15																		160	27	300.1	3.37552e-15
161	30	303.1	4.69437e-15																		161	27	300.1	3.37552e-15
162	30	303.1	4.69437e-15																		162	27	300.1	3.37552e-15
163	30	303.1	4.69437e-15																		163	27	300.1	3.37552e-15
164	30	303.1	4.69437e-15																		164	27	300.1	3.37552e-15
165	30	303.1	4.69437e-15																		165	27	300.1	3.37552e-15
166	30	303.1	4.69437e-15																		166	27	300.1	3.37552e-15
167	30	303.1	4.69437e-15																		167	27	300.1	3.37552e-15
168	30	303.1	4.69437e-15																		168	27	300.1	3.37552e-15
169	30	303.1	4.69437e-15																		169	27	300.1	3.37552e-15
170	30	303.1	4.69437e-15																		170	27	300.1	3.37552e-15
171	30	303.1	4.69437e-15																		171	27	300.1	3.37552e-15
172	30	303.1	4.69437e-15																		172	27	300.1	3.37552e-15
173	30	303.1	4.69437e-15																		173	27	300.1	3.37552e-15
174	30	303.1	4.69437e-15																		174	27	300.1	3.37552e-15
175	30	303.1	4.69437e-15																		175	27	300.1	3.37552e-15
176	30	303.1	4.69437e-15																		176	27	300.1	3.37552e-15
177	30	303.1	4.69437e-15																		177	27	300.1	3.37552e-15
178	30	303.1	4.69437e-15																		178	27	300.1	3.37552e-15
179	30	303.1	4.69437e-15																		179	27	300.1	3.37552e-15
180	30	303.1	4.69437e-15																		180	27	300.1	3.37552e-15
181	30	303.1	4.69437e-15																		181	27	300.1	3.37552e-15
182	30	303.1	4.69437e-15																		182	27	300.1	3.37552e-15
183	30	303.1	4.69437e-15																		183	27	300.1	3.37552e-15
184	30	303.1	4.69437e-15																		184	27	300.1	3.37552e-15
185	30	303.1	4.69437e-15																		185	27	300.1	3.37552e-15
186	30	303.1	4.69437e-15																		186	27	300.1	3.37552e-15
187	30	303.1	4.69437e-15																		187	27	300.1	3.37552e-15
188	30	303.1	4.69437e-15																		188	27	300.1	3.37552e-15
189	30	303.1	4.69437e-15																		189	27	300.1	3.37552e-15
190	30	303.1	4.69437e-15																		190	27	300.1	3.37552e-15
191	30	303.1	4.69437e-15																		191	27	300.1	3.37552e-15
192	30	303.1	4.69437e-15																		192	27	300.1	3.37552e-15
193	30	303.1	4.69437e-15																		193	27	300.1	3.37552e-15
194	30	303.1	4.69437e-15																		194	27	300.1	3.37552e-15
195	30	303.1	4.69437e-15																		195	27	300.1	3.37552e-15
196	30	303.1	4.69437e-15																		196	27	300.1	3.37552e-15
197	30	303.1	4.69437e-15																		197	27	300.1	3.37552e-15
198	30	303.1	4.69437e-15																		198	27	300.1	3.37552e-15
199	30	303.1	4.69437e-15																		199	27	300.1	3.37552e-15
200	30	303.1	4.69437e-15																		200	27	300.1	3.37552e-15
201	30	303.1	4.69437e-15																		201	27	300.1	3.37552e-15
202	30	303.1	4.69437e-15																		202	27	300.1	3.37552e-15
203	30	303.1	4.69437e-15																		203	27	300.1	3.37552e-15
204	30	303.1	4.69437e-15																		204	27	300.1	3.37552e-15
205	30	303.1	4.69437e-15																		205	27	300.1	3.37552e-15
206	30	303.1	4.69437e-15																		206	27	300.1	3.37552e-15
207	30	303.1	4.69437e-15																		207	27	300.1	3.37552e-15
208	30	303.1	4.69437e-15																		208	27	300.1	3.37552e-15
209	30	303.1	4.69437e-15																		209	27	300.1	3.37552e-15
210	30	303.1	4.69437e-15																		210	27	300.1	3.37552e-15
211	30	303.1	4.69437e-15																		211	27	300.1	3.37552e-15
212	30	303.1	4.69437e-15																		212	27	300.1	3.37552e-15
213	30	303.1	4.69437e-15																		213	27	300.1	3.37552e-15
214	30	303.1	4.69437e-15																		214	27	300.1	3.37552e-15
215	30	303.1	4.69437e-15																		215	27	300.1	3.37552e-15
216	30	303.1	4.69437e-15																		216	27	300.1	3.37552e-15
217	30	303.1	4.69437e-15																		217	27	300.1	3.37552e-15
218	30	303.1	4.69437e-15																		218	27	300.1	3.37552e-15
219	30	303.1	4.69437e-15																		219	27	300.1	3.37552e-15
220	30	303.1	4.69437e-15																		220	27	300.1	3.37552e-15
221	30	303.1	4.69437e-15																		221	27	300.1	3.37552e-15
222	30	303.1	4.69437e-15																		222	27	300.1	3.37552e-15
223	30	303.1	4.69437e-15																		223	27	300.1	3.37552e-15
224	30	303.1	4.69437e-15																		224	27	300.1	3.37552e-15
225	30	303.1	4.69437e-15																		225	27	300.1	3.37552e-15
226	30	303.1	4.69437e-15																		226	27	300.1	3.37552e-15
227	30	303.1	4.69437e-15																		227	27	300.1	3.37552e-15
228	30	303.1	4.69437e-15																		228	27	300.1	3.37552e-15
229	30	303.1	4.69437e-15																		229	27	300.1	3.37552e-15
230	30	303.1	4.69437e-15																		230	27	300.1	3.37552e-15
231	30	303.1	4.69437e-15																		231	27	300.1	3.37552e-15
232	30	303.1	4.69437e-15																		232	27	300.1	3.37552e-15
233	30	303.1	4.69437e-15																		233	27	300.1	3.37552e-15
234	30	303.1	4.69437e-15																		234	27	300.1	3.37552e-15
235	30	303.1	4.69437e-15																		235	27	300.1	3.37552e-15
236	30	303.1	4.69437e-15																		236	27	300.1	3.37552e-15
237	30	303.1	4.69437e-15																		237	27	300.1	3.37552e-15
238	30	303.1	4.69437e-15																		238	27	300.1	3.37552e-15
239	30	303.1	4.69437e-15																		239	27	300.1	3.37552e-15
240	30	303.1	4.69437e-15																		240	27	300.1	3.37552e-15
241	30	303.1	4.69437e-15																		241	27	300.1	3.37552e-15
242	30	303.1	4.69437e-15																		242	27	300.1	3.37552e-15
243	30	303.1	4.69437e-15																		243	27	300.1	3.37552e-15
244	30	303.1	4.69437e-15																		244	27	300.1	3.37552e-15
245	30	303.1	4.69437e-15																		245	27	300.1	3.37552e-15
246	30	303.1	4.69437e-15																		246	27	300.1	3.37552e-15
247	30	303.1	4.69437e-15																		247	27	300.1	3.37552e-15
248	30	303.1	4.69437e-15																		248	27	300.1	3.37552e-15
249	30	303.1	4.69437e-15																		249	27	300.1	3.37552e-15
250	30	303.1	4.69437e-15																		250	27	300.1	3.37552e-15
251	30	303.1	4.69437e-15																		251	27	300.1	3.37552e-15
252	30	303.1	4.69437e-15																		252	27	300.1	3.37552e-15
253	30	303.1	4.69437e-15																		253	27	300.1	3.37552e-15
254	30	303.1	4.69437e-15																		254	27	300.1	3.37552e-15
255	30	303.1	4.69437e-15																		255	27	300.1	3.37552e-15
256	30	303.1	4.69437e-15																		256	27	300.1	3.37552e-15
257	30	303.1	4.69437e-15																		257	27	300.1	3.37552e-15
258	30	303.1	4.69437e-15																		258	27	300.1	3.37552e-15
259	30	303.1	4.69437e-15																		259	27	300.1	3.37552e-15
260	30	303.1	4.69437e-15																		260	27	300.1	3.37552e-15
261	30	303.1	4.69437e-15																		261	27	300.1	3.37552e-15
262	30	303.1	4.69437e-15																		262	27	300.1	3.37552e-15
263	30	303.1	4.69437e-15																		263	27	300.1	3.37552e-15
264	30	303.1	4.69437e-15																		264	27	300.1	3.37552e-15
265	30	303.1	4.69437e-15																		265	27	300.1	3.37552e-15
266	30	303.1	4.69437e-15																		266	27	300.1	3.37552e-15
267	30	303.1	4.69437e-15																		267	27	300.1	3.37552e-15
268	30	303.1	4.69437e-15																		268	27	300.1	3.37552e-15
269	30	303.1	4.69437e-15																		269	27	300.1	3.37552e-15
270	30	303.1	4.69437e-15																		270	27	300.1	3.37552e-15
271	30	303.1	4.69437e-15																		271	27	300.1	3.37552e-15
272	30	303.1	4.69437e-15																		272	27	300.1	3.37552e-15
273	30	303.1	4.69437e-15																		273	27	300.1	3.37552e-15
274	30	303.1	4.69437e-15																		274	27	300.1	3.37552e-15
275	30	303.1	4.69437e-15																		275	27	300.1	3.37552e-15
276	30	303.1	4.69437e-15																		276	27	300.1	3.37552e-15
277	30	303.1	4.69437e-15																		277	27	300.1	3.37552e-15
278	30	303.1	4.69437e-15																		278	27	300.1	3.37552e-15
279	30	303.1	4.69437e-15																		279	27	300.1	3.37552e-15
280	30	303.1	4.69437e-15																		280	27	300.1	3.37552e-15
281	30	303.1	4.69437e-15																		281	27	300.1	3.37552e-15
282	30	303.1	4.69437e-15																		282	27	300.1	3.37552e-15
283	30	303.1	4.69437e-15																		283	27	300.1	3.37552e-15
284	30	303.1	4.69437e-15																		284	27	300.1	3.37552e-15
285	30	303.1	4.69437e-15																		285	27	300.1	3.37552e-15
286	30	303.1	4.69437e-15																		286	27	300.1	3.37552e-15
287	30	303.1	4.69437e-15																		287	27	300.1	3.37552e-15
288	30	303.1	4.69437e-15																		288	27	300.1	3.37552e-15
289	30	303.1	4.69437e-15																		289	27	300.1	3.37552e-15
290	30	303.1	4.69437e-15																		290	27	300.1	3.37552e-15
291	30	303.1	4.69437e-15																		291	27	300.1	3.37552e-15
292	30	303.1	4.69437e-15																		292	27	300.1	3.37552e-15
293	30	303.1	4.69437e-15																		293	27	300.1	3.37552e-15
294	30	303.1	4.69437e-15																		294	27	300.1	3.37552e-15
295	30	303.1	4.69437e-15																		295	27	300.1	3.37552e-15
296	30	303.1	4.69437e-15																		296	27	300.1	3.37552e-15
297	30	303.1	4.69437e-15																		297	27	300.1	3.37552e-15
298	30	303.1	4.69437e-15																		298	27	300.1	3.37552e-15
299	30	303.1	4.69437e-15																		299	27	300.1	3.37552e-15
300	30	303.1	4.69437e-15																		300	27	300.1	3.37552e-15
301	30	303.1	4.69437e-15																		301	27	300.1	3.37552e-15
302	30	303.1	4.69437e-15																		302	27	300.1	3.37552e-15
303	30	303.1	4.69437e-15																		303	27	300.1	3.37552e-15
304	30	303.1	4.69437e-15																		304	27	300.1	3.37552e-15
305	30	303.1	4.69437e-15																		305	27	300.1	3.37552e-15
306	30	303.1	4.69437e-15																		306	27	300.1	3.37552e-15
307	30	303.1	4.69437e-15																		307	27	300.1	3.37552e-15
308	30	303.1	4.69437e-15																		308	27	300.1	3.37552e-15
309	30	303.1	4.69437e-15																		309	27	300.1	3.37552e-15
310	30	303.1	4.69437e-15																		310	27	300.1	3.37552e-15
311	30	303.1	4.69437e-15																		311	27	300.1	3.37552e-15
312	30	303.1	4.69437e-15																		312	27	300.1	3.37552e-15
313	30	303.1	4.69437e-15																		313	27	300.1	3.37552e-15
314	30	303.1	4.69437e-15																		314	27	300.1	3.37552e-15
315	30	303.1	4.69437e-15																		315	27	300.1	3.37552e-15
316	30	303.1	4.69437e-15																		316	27	300.1	3.37552e-15
317	30	303.1	4.69437e-15																		317	27	300.1	3.37552e-15
318	30	303.1	4.69437e-15																		318	27	300.1	3.37552e-15
319	30	303.1	4.69437e-15																		319	27	300.1	3.37552e-15
320	30	303.1	4.69437e-15																		320	27	300.1	3.37552e-15
321	30	303.1	4.69437e-15																		321	27	300.1	3.37552e-15
322	30	303.1	4.69437e-15																		322	27	300.1	3.37552e-15
323	30	303.1	4.69437e-15																		323	27	300.1	3.37552e-15
324	30	303.1	4.69437e-15																		324	27	300.1	3.37552e-15
325	30	303.1	4.69437e-15																		325	27	300.1	3.37552e-15
326	30	303.1	4.69437e-15																		326	27	300.1	3.37552e-15
327	30	303.1	4.69437e-15																		327	27	300.1	3.37552e-15
328	30	303.1	4.69437e-15																		328	27	300.1	3.37552e-15
329	30	303.1	4.69437e-15																		329	27	300.1	3.37552e-15
330	30	303.1	4.69437e-15																		330	27	300.1	3.37552e-15
331	30	303.1	4.69437e-15																		331	27	300.1	3.37552e-15
332	30	303.1	4.69437e-15																		332	27	300.1	3.37552e-15
333	30	303.1	4.69437e-15																		333	27	300.1	3.37552e-15
334	30	303.1	4.69437e-15																		334	27	300.1	3.37552e-15
335	30	303.1	4.69437e-15																		335	27	300.1	3.37552e-15
336	30	303.1	4.69437e-15																		336	27	300.1	3.37552e-15
337	30	303.1	4.69437e-15																		337	27	300.1	3.37552e-15
338	30	303.1	4.69437e-15																		338	27	300.1	3.37552e-15
339	30	303.1	4.69437e-15																		339	27	300.1	3.37552e-15
340	30	303.1	4.69437e-15																		340	27	300.1	3.37552e-15
341	30	303.1	4.69437e-15																		341	27	300.1	3.37552e-15
342	30	303.1	4.69437e-15																		342	27	300.1	3.37552e-15
343	30	303.1	4.69437e-15																		343	27	300.1	3.37552e-15
344	30	303.1	4.69437e-15																		344	27	300.1	3.37552e-15
345	30	303.1	4.69437e-15																		345	27	300.1	3.37552e-15
346	30	303.1	4.69437e-15																		346	27	300.1	3.37552e-15
347	30	303.1	4.69437e-15																		347	27	300.1	3.37552e-15
348	30	303.1	4.69437e-15																		348	27	300.1	3.37552e-15
349	30	303.1	4.69437e-15																		349	27	300.1	3.37552e-15
350	30	303.1	4.69437e-15																		350	27	300.1	3.37552e-15
351	30	303.1	4.69437e-15																		351	27	300.1	3.37552e-15
352	30	303.1	4.69437e-15																		352	27	300.1	3.37552e-15
353	30	303.1	4.69437e-15																		353	27	300.1	3.37552e-15
354	30	303.1	4.69437e-15																		354	27	300.1	3.37552e-15
355	30	303.1	4.69437e-15																		355	27	300.1	3.37552e-15
356	30	303.1	4.69437e-15																		356	27	300.1	3.37552e-15
357	30	303.1	4.69437e-15																		357	27	300.1	3.37552e-15
358	30	303.1	4.69437e-15																		358	27	300.1	3.37552e-15
359	30	303.1	4.69437e-15																		359	27	300.1	3.37552e-15
360	30	303.1	4.69437e-15																		360	27	300.1	3.37552e-15
361	30	303.1	4.69437e-15																		361	27	300.1	3.37552e-15
362	30	303.1	4.69437e-15																		362	27	300.1	3.37552e-15
363	30	303.1	4.69437e-15																		363	27	300.1	3.37552e-15
364	30	303.1	4.69437e-15																		364	27	300.1	3.37552e-15
365	30	303.1	4.69437e-15																		365	27	300.1	3.37552e-15
366	30	303.1	4.69437e-15																		366	27	300.1	3.37552e-15
367	30	303.1	4.69437e-15																		367	27	300.1	3.37552e-15
368	30	303.1	4.69437e-15																		368	27	300.1	3.37552e-15
369	30	303.1	4.69437e-15																		369	27	300.1	3.37552e-15
370	30	303.1	4.69437e-15																		370	27	300.1	3.37552e-15
371	30	303.1	4.69437e-15																		371	27	300.1	3.37552e-15
372	30	303.1	4.69437e-15																		372	27	300.1	3.37552e-15
373	30	303.1	4.69437e-15																		373	27	300.1	3.37552e-15
374	30	303.1	4.69437e-15																		374	27	300.1	3.37552e-15
375	30	303.1	4.69437e-15																		375	27	300.1	3.37552e-15
376	30	303.1	4.69437e-15																		376	27	300.1	3.37552e-15
377	30	303.1	4.69437e-15																		377	27	300.1	3.37552e-15
378	30	303.1	4.69437e-15																		378	27	300.1	3.37552e-15
379	30	303.1	4.69437e-15																		379	27	300.1	3.37552e-15
380	30	303.1	4.69437e-15																		380	27	300.1	3.37552e-15
381	30	303.1	4.69437e-15																		381	27	300.1	3.37552e-15
382	30	303.1	4.69437e-15																		382	27	300.1	3.37552e-15
383	30	303.1	4.69437e-15																		383	27	300.1	3.37552e-15
384	30	303.1	4.69437e-15																		384	27	300.1	3.37552e-15
385	30	303.1	4.69437e-15																		385	27	300.1	3.37552e-15
386	30	303.1	4.69437e-15																		386	27	300.1	3.37552e-15
387	30	303.1	4.69437e-15																		387	27	300.1	3.37552e-15
388	30	303.1	4.69437e-15																		388	27	300.1	3.37552e-15
389	30	303.1	4.69437e-15																		389	27	300.1	3.37552e-15
390	30	303.1	4.69437e-15																		390	27	300.1	3.37552e-15
391	30	303.1	4.69437e-15																		391	27	300.1	3.37552e-15
392	30	303.1	4.69437e-15																		392	27	300.1	3.37552e-15
393	30	303.1	4.69437e-15																		393	27	300.1	3.37552e-15
394	30	303.1	4.69437e-15																		394	27	300.1	3.37552e-15
395	30	303.1	4.69437e-15																		395	27	300.1	3.37552e-15
396	30	303.1	4.69437e-15																		396	27	300.1	3.37552e-15
397	30	303.1	4.69437e-15																		397	27	300.1	3.37552e-15
398	30	303.1	4.69437e-15																		398	27	300.1	3.37552e-15
399	30	303.1	4.69437e-15																		399	27	300.1	3.37552e-15
400	30	303.1	4.69437e-15																		400	27	300.1	3.37552e-15
401	30	303.1	4.69437e-15																		401	27	300.1	3.37552e-15
402	30	303.1	4.69437e-15																		402	27	300.1	3.37552e-15
403	30	303.1	4.69437e-15																		403	27	300.1	3.37552e-15
404	30	303.1	4.69437e-15																		404	27	300.1	3.37552e-15
405	30	303.1	4.69437e-15																		405	27	300.1	3.37552e-15
406	30	303.1	4.69437e-15																		406	27	300.1	3.37552e-15
407	30	303.1	4.69437e-15																		407	27	300.1	3.37552e-15
408	30	303.1	4.69437e-15																		408	27	300.1	3.37552e-15
409	30	303.1	4.69437e-15																		409	27	300.1	3.37552e-15
410	30	303.1	4.69437e-15																		410	27	300.1	3.37552e-15
411	30	303.1	4.69437e-15																		411	27	300.1	3.37552e-15
412	30	303.1	4.69437e-15																		412	27	300.1	3.37552e-15
413	30	303.1	4.69437e-15																		413	27	300.1	3.37552e-15
414	30	303.1	4.69437e-15																		414	27	300.1	3.37552e-15
415	30	303.1	4.69437e-15																		415	27	300.1	3.37552e-15
416	30	303.1	4.69437e-15																		416	27	300.1	3.37552e-15
417	30	303.1	4.69437e-15																		417	27	300.1	3.37552e-15
418	30	303.1	4.69437e-15																		418	27	300.1	3.37552e-15
419	30	303.1	4.69437e-15																		419	27	300.1	3.37552e-15
420	30	303.1	4.69437e-15																		420	27	300.1	3.37552e-15
421	30	303.1	4.69437e-15																		421	27	300.1	3.37552e-15
422	30	303.1	4.69437e-15																		422	27	300.1	3.37552e-15
423	30	303.1	4.69437e-15																		423	27	300.1	3.37552e-15
424	30	303.1	4.69437e-15																		424	27	300.1	3.37552e-15
425	30	303.1	4.69437e-15																		425	27	300.1	3.37552e-15
426	30	303.1	4.69437e-15																		426	27	300.1	3.37552e-15
427	30	303.1	4.69437e-15																		427	27	300.1	3.37552e-15
428	30	303.1	4.69437e-15																		428	27	300.1	3.37552e-15
429	30	303.1	4.69437e-15																		429	27	300.1	3.37552e-15
430	30	303.1	4.69437e-15																		430	27	300.1	3.37552e-15
431	30	303.1	4.69437e-15																		431	27	300.1	3.37552e-15
432	30	303.1	4.69437e-15																		432	27	300.1	3.37552e-15
433	30	303.1	4.69437e-15																		433	27	300.1	3.37552e-15
434	30	303.1	4.69437e-15																		434	27	300.1	3.37552e-15
435	30	303.1	4.69437e-15																		435	27	300.1	3.37552e-15
436	30	303.1	4.69437e-15																		436	27	300.1	3.37552e-15
437	30	303.1	4.69437e-15																		437	27	300.1	3.37552e-15
438	30	303.1	4.69437e-15																		438	27	300.1	3.37552e-15
439	30	303.1	4.69437e-15																		439	27	300.1	3.37552e-15
440	30	303.1	4.69437e-15																		440	27	300.1	3.37552e-15
441	30	303.1	4.69437e-15																		441	27	300.1	3.37552e-15
442	30	303.1	4.69437e-15																		442	27	300.1	3.37552e-15
443	30	303.1	4.69437e-15																		443	27	300.1	3.37552e-15
444	30	303.1	4.69437e-15																		444	27	300.1	3.37552e-15
445	30	303.1	4.69437e-15																		445	27	300.1	3.37552e-15
446	30	303.1	4.69437e-15																		446	27	300.1	3.37552e-15
447	30	303.1	4.69437e-15																		447	27	300.1	3.37552e-15
448	30	303.1	4.69437e-15																		448	27	300.1	3.37552e-15
449	30	303.1	4.69437e-15																		449	27	300.1	3.37552e-15
450	30	303.1	4.69437e-15																		450	27	300.1	3.37552e-15
451	30	303.1	4.69437e-15																		451	27	300.1	3.37552e-15
452	30	303.1	4.69437e-15																		452	27	300.1	3.37552e-15
453	30	303.1	4.69437e-15																		453	27	300.1	3.37552e-15
454	30	303.1	4.69437e-15																		454	27	300.1	3.37552e-15
455	30	303.1	4.69437e-15																		455	27	300.1	3.37552e-15
456	30	303.1	4.69437e-15																		456	27	300.1	3.37552e-15
457	30	303.1	4.69437e-15																		457	27	300.1	3.37552e-15
458	30	303.1	4.69437e-15																		458	27	300.1	3.37552e-15
459	30	303.1	4.69437e-15																		459	27	300.1	3.37552e-15
460	30	303.1	4.69437e-15																		460	27	300.1	3.37552e-15
461	30	303.1	4.69437e-15																		461	27	300.1	3.37552e-15
462	30	303.1	4.69437e-15																		462	27	300.1	3.37552e-15
463	30	303.1	4.69437e-15																		463	27	300.1	3.37552e-15
464	30	303.1	4.69437e-15																		464	27	300.1	3.37552e-15
465	30	303.1	4.69437e-15																		465	27	300.1	3.37552e-15
466	30	303.1	4.69437e-15																		466	27	300.1	3.37552e-15
467	30	303.1	4.69437e-15																		467	27	300.1	3.37552e-15
468	30	303.1	4.69437e-15																		468	27	300.1	3.37552e-15
469	30	303.1	4.69437e-15																		469	27	300.1	3.37552e-15
470	30	303.1	4.69437e-15																		470	27	300.1	3.37552e-15
471	30	303.1	4.69437e-15																		471	27	300.1	3.37552e-15
472	30	303.1	4.69437e-15																		472	27	300.1	3.37552e-15
473	30	303.1	4.69437e-15																		473	27	300.1	3.37552e-15
474	30	303.1	4.69437e-15																		474	27	300.1	3.37552e-15
475	30	303.1	4.69437e-15																		475	27	300.1	3.37552e-15
476	30	303.1	4.69437e-15																		476	27	300.1	3.37552e-15
477	30	303.1	4.69437e-15																		477	27	300.1	3.37552e-15
478	30	303.1	4.69437e-15																		478	27	300.1	3.37552e-15
479	30	303.1	4.69437e-15																		479	27	300.1	3.37552e-15
480	30	303.1	4.69437e-15																		480	27	300.1	3.37552e-15
481	30	303.1	4.69437e-15																		481	27	300.1	3.37552e-15
482	30	303.1	4.69437e-15																		482	27	300.1	3.37552e-15
483	30	303.1	4.69437e-15																		483	27	300.1	3.37552e-15
484	30	303.1	4.69437e-15																		484	27	300.1	3.37552e-15
485	30	303.1	4.69437e-15																		485	27	300.1	3.37552e-15
486	30	303.1	4.69437e-15																		486	27	300.1	3.37552e-15
487	30	303.1	4.69437e-15																		487	27	300.1	3.37552e-15
488	30	303.1	4.69437e-15																		488	27	300.1	3.37552e-15
489	30	303.1	4.69437e-15																		489	27	300.1	3.37552e-15
490	30	303.1	4.69437e-15																		490	27	300.1	3.37552e-15
491	30	303.1	4.69437e-15																		491	27	300.1	3.37552e-15
492	30	303.1	4.69437e-15																		492	27	300.1	3.37552e-15
493	30	303.1	4.69437e-15																		493	27	300.1	3.37552e-15
494	30	303.1	4.69437e-15																		494	27	300.1	3.37552e-15
495	30	303.1	4.69437e-15																		495	27	300.1	3.37552e-15
496	30	303.1	4.69437e-15																		496	27	300.1	3.37552e-15
497	30	303.1	4.69437e-15																		497	27	300.1	3.37552e-15
498	30	303.1	4.69437e-15																		498	27	300.1	3.37552e-15
499	30	303.1	4.69437e-15																		499	27	300.1	3.37552e-15
500	30	303.1	4.69437e-15																		500	27	300.1	3.37552e-15
501	30	303.1	4.69437e-15																		501	27	300.1	3.37552e-15
502	30	303.1	4.69437e-15																		502	27	300.1	3.37552e-15
503	30	303.1	4.69437e-15																		503	27	300.1	3.37552e-15
504	30	303.1	4.69437e-15																		504	27	300.1	3.37552e-15
505	30	303.1	4.69437e-15																		505	27	300.1	3.37552e-15
506	30	303.1	4.69437e-15																		506	27	300.1	3.37552e-15
507	30	303.1	4.69437e-15																		507	27	300.1	3.37552e-15
508	30	303.1	4.69437e-15																		508	27	300.1	3.37552e-15
509	30	303.1	4.69437e-15																		509	27	300.1	3.37552e-15
510	30	303.1	4.69437e-15																		510	27	300.1	3.37552e-15
511	30	303.1	4.69437e-15																		511	27	300.1	3.37552e-15
512	30	303.1	4.69437e-15																		512	27	300.1	3.37552e-15
513	30	303.1	4.69437e-15																		513	27	300.1	3.37552e-15
514	30	303.1	4.69437e-15																		514	27	300.1	3.37552e-15
515	30	303.1	4.69437e-15																		515	27	300.1	3.37552e-15
516	30	303.1	4.69437e-15																		516	27	300.1	3.37552e-15
517	30	303.1	4.69437e-15																		517	27	300.1	3.37552e-15
518	30	303.1	4.69437e-15																		518	27	300.1	3.37552e-15
519	30	303.1	4.69437e-15																		519	27	300.1	3.37552e-15
520	30	303.1	4.69437e-15																		520	27	300.1	3.37552e-15
521	30	303.1	4.69437e-15																		521	27	300.1	3.37552e-15
522	30	303.1	4.69437e-15																		522	27	300.1	3.37552e-15
523	30	303.1	4.69437e-15																		523	27	300.1	3.37552e-15
524	30	303.1	4.69437e-15																		524	27	300.1	3.37552e-15
525	30	303.1	4.69437e-15																		525	27	300.1	3.37552e-15
526	30	303.1	4.69437e-15																		526	27	300.1	3.37552e-15
527	30	303.1	4.69437e-15																		527	27	300.1	3.37552e-15
528	30	303.1	4.69437e-15																		528	27	300.1	3.37552e-15
529	30	303.1	4.69437e-15																		529	27	300.1	3.37552e-15
530	30	303.1	4.69437e-15																		530	27	300.1	3.37552e-15
531	30	303.1	4.69437e-15																		531	27	300.1	3.37552e-15
532	30	303.1	4.69437e-15																		532	27	300.1	3.37552e-15
533	30	303.1	4.69437e-15																		533	27	300.1	3.37552e-15
534	30	303.1	4.69437e-15																		534	27	300.1	3.37552e-15
535	30	303.1	4.69437e-15																		535	27	300.1	3.37552e-15
536	30	303.1	4.69437e-15																		536	27	300.1	3.37552e-15
537	30	303.1	4.69437e-15																		537	27	300.1	3.37552e-15
538	30	303.1	4.69437e-15																		538	27	300.1	3.37552e-15
539	30	303.1	4.69437e-15																		539	27	300.1	3.37552e-15
540	30	303.1	4.69437e-15																		540	27	300.1	3.37552e-15
541	30	303.1	4.69437e-15																		541	27	300.1	3.37552e-15
542	30	303.1	4.69437e-15																		542	27	300.1	3.37552e-15
543	30	303.1	4.69437e-15																		543	27	300.1	3.37552e-15
544	30	303.1	4.69437e-15																		544	27	300.1	3.37552e-15
545	30	303.1	4.69437e-15																		545	27	300.1	3.37552e-15
546	30	303.1	4.69437e-15																		546	27	300.1	3.37552e-15
547	30	303.1	4.69437e-15																		547	27	300.1	3.37552e-15
548	30	303.1	4.69437e-15																		548	27	300.1	3.37552e-15
549	30	303.1	4.69437e-15																		549	27	300.1	3.37552e-15
550	30	303.1	4.69437e-15																		550	27	300.1	3.37552e-15
551	30	303.1	4.69437e-15																		551	27	300.1	3.37552e-15
552	30	303.1	4.69437e-15																		552	27	300.1	3.37552e-15
553	30	303.1	4.69437e-15																		553	27	300.1	3.37552e-15
554	30	303.1	4.69437e-15																		554	27	300.1	3.37552e-15
555	30	303.1	4.69437e-15																		555	27	300.1	3.37552e-15
556	30	303.1	4.69437e-15																		556	27	300.1	3.37552e-15
557	30	303.1	4.69437e-15																		557	27	300.1	3.37552e-15
558	30	303.1	4.69437e-15																		558	27	300.1	3.37552e-15
559	30	303.1	4.69437e-15																		559	27	300.1	3.37552e-15
560	30	303.1	4.69437e-15																		560	27	300.1	3.37552e-15
561	30	303.1	4.69437e-15																		561	27	300.1	3.37552e-15
562	30	303.1	4.69437e-15																		562	27	300.1	3.37552e-15
563	30	303.1	4.69437e-15																		563	27	300.1	3.37552e-15
564	30	303.1	4.69437e-15																		564	27	300.1	3.37552e-15
565	30	303.1	4.69437e-15																		565	27	300.1	3.37552e-15
566	30	303.1	4.69437e-15																		566	27	300.1	3.37552e-15
567	30	303.1	4.69437e-15																		567	27	300.1	3.37552e-15
568	30	303.1	4.69437e-15																		568	27	300.1	3.37552e-15
569	30	303.1	4.69437e-15																		569	27	300.1	3.37552e-15
570	30	303.1	4.69437e-15																		570	27	300.1	3.37552e-15
571	30	303.1	4.69437e-15																		571	27	300.1	3.37552e-15
572	30	303.1	4.69437e-15																		572	27	300.1	3.37552e-15
573	30	303.1	4.69437e-15																		573	27	300.1	3.37552e-15
574	30	303.1	4.69437e-15																		574	27	300.1	3.37552e-15
575	30	303.1	4.69437e-15																		575	27	300.1	3.37552e-15
576	30	303.1	4.69437e-15																		576	27	300.1	3.37552e-15
577	30	303.1	4.69437e-15																		577	27	300.1	3.37552e-15
578	30	303.1	4.69437e-15																		578	27	300.1	3.37552e-15
579	30	303.1	4.69437e-15																		579	27	300.1	3.37552e-15
580	30	303.1	4.69437e-15																		580	27	300.1	3.37552e-15
581	30	303.1	4.69437e-15																		581	27	300.1	3.37552e-15
582	30	303.1	4.69437e-15																		582	27	300.1	3.37552e-15
583	30	303.1	4.69437e-15																		583	27	300.1	3.37552e-15
584	30	303.1	4.69437e-15																		584	27	300.1	3.37552e-15
585	30	303.1	4.69437e-15																		585	27	300.1	3.37552e-15
586	30	303.1	4.69437e-15																		586	27	300.1	3.37552e-15
587	30	303.1	4.69437e-15																		587	27	300.1	3.37552e-15
588	30	303.1	4.69437e-15																		588	27	300.1	3.37552e-15
589	30	303.1	4.69437e-15																		589	27	300.1	3.37552e-15
590	30	303.1	4.69437e-15																		590	27	300.1	3.37552e-15
591	30	303.1	4.69437e-15																		591	27	300.1	3.37552e-15
592	30	303.1	4.69437e-15																		592	27	300.1	3.37552e-15
593	30	303.1	4.69437e-15																		593	27	300.1	3.37552e-15
594	30	303.1	4.69437e-15																		594	27	300.1	3.37552e-15
595	30	303.1	4.69437e-15																		595	27	300.1	3.37552e-15
596	30	303.1	4.69437e-15																		596	27	300.1	3.37552e-15
597	30	303.1	4.69437e-15																		597	27	300.1	3.37552e-15
598	30	303.1	4.69437e-15																		598	27	300.1	3.37552e-15
599	30	303.1	4.69437e-15																		599	27	300.1	3.37552e-15
600	30	303.1	4.69437e-15																		600	27	300.1	3.37552e-15
601	30	303.1	4.69437e-15																		601	27	300.1	3.37552e-15
602	30	303.1	4.69437e-15																		602	27	300.1	3.37552e-15
603	30	303.1	4.69437e-15																		603	27	300.1	3.37552e-15
604	30	303.1	4.69437e-15																		604	27	300.1	3.37552e-15
605	30	303.1	4.69437e-15																		605	27	300.1	3.37552e-15
606	30	303.1	4.69437e-15																		606	27	300.1	3.37552e-15
607	30	303.1	4.69437e-15																		607	27	300.1	3.37552e-15
608	30	303.1	4.69437e-15																		608	27	300.1	3.37552e-15
609	30	303.1	4.69437e-15																		609	27	300.1	3.37552e-15
610	30	303.1	4.69437e-15																		610	27	300.1	3.37552e-15
611	30	303.1	4.69437e-15																		611	27	300.1	3.37552e-15
612	30	303.1	4.69437e-15																		612	27	300.1	3.37552e-15
613	30	303.1	4.69437e-15																		613	27	300.1	3.37552e-15
614	30	303.1	4.69437e-15																		614	27	300.1	3.37552e-15
615	30	303.1	4.69437e-15																		615	27	300.1	3.37552e-15
616	30	303.1	4.69437e-15																		616	27	300.1	3.37552e-15
617	30	303.1	4.69437e-15																		617	27	300.1	3.37552e-15
618	30	303.1	4.69437e-15																		618	27	300.1	3.37552e-15
619	30	303.1	4.69437e-15																		619	27	300.1	3.37552e-15
620	30	303.1	4.69437e-15																		620	27	300.1	3.37552e-15
621	30	303.1	4.69437e-15																		621	27	300.1	3.37552e-15
622	30	303.1	4.69437e-15																		622	27	300.1	3.37552e-15
623	30	303.1	4.69437e-15																		623	27	300.1	3.37552e-15
624	30	303.1	4.69437e-15																		624	27	300.1	3.37552e-15
625	30	303.1	4.69437e-15																		625	27	300.1	3.37552e-15
626	30	303.1	4.69437e-15																		626	27	300.1	3.37552e-15
627	30	303.1	4.69437e-15																		627	27	300.1	3.37552e-15
628	30	303.1	4.69437e-15																		628	27	300.1	3.37552e-15
629	30	303.1	4.69437e-15																		629	27	300.1	3.37552e-15
630	30	303.1	4.69437e-15																		630	27	300.1	3.37552e-15
631	30	303.1	4.69437e-15																		631	27	300.1	3.37552e-15
632	30	303.1	4.69437e-15																		632	27	300.1	3.37552e-15
633	30	303.1	4.69437e-15																		633	27	300.1	3.37552e-15
634	30	303.1	4.69437e-15																		634	27	300.1	3.37552e-15
635	30	303.1	4.69437e-15																		635	27	300.1	3.37552e-15
636	30	303.1	4.69437e-15																		636	27	300.1	3.37552e-15
637	30	303.1	4.69437e-15																		637	27	300.1	3.37552e-15
638	30	303.1	4.69437e-15																		638	27	300.1	3.37552e-15
639	30	303.1	4.69437e-15																		639	27	300.1	3.37552e-15
640	30	303.1	4.69437e-15																		640	27	300.1	3.37552e-15
641	30	303.1	4.69437e-15																		641	27	300.1	3.37552e-15
642	30	303.1	4.69437e-15																		642	27	300.1	3.37552e-15
643	30	303.1	4.69437e-15																		643	27	300.1	3.37552e-15
644	30	303.1	4.69437e-15																		644	27	300.1	3.37552e-15
645	30	303.1	4.69437e-15																		645	27	300.1	3.37552e-15
646	30	303.1	4.69437e-15																		646	27	300.1	3.37552e-15
647	30	303.1	4.69437e-15																		647	27	300.1	3.37552e-15
648	30	303.1	4.69437e-15																		648	27	300.1	3.37552e-15
649	30	303.1	4.69437e-15																		649	27	300.1	3.37552e-15
650	30	303.1	4.69437e-15																		650	27	300.1	3.37552e-15
651	30	303.1	4.69437e-15																		651	27	300.1	3.37552e-15
652	30	303.1	4.69437e-15																		652	27	300.1	3.37552e-15
653	30	303.1	4.69437e-15																		653	27	300.1	3.37552e-15
654	30	303.1	4.69437e-15																		654	27	300.1	3.37552e-15
655	30	303.1	4.69437e-15																		655	27	300.1	3.37552e-15
656	30	303.1	4.69437e-15																		656	27	300.1	3.37552e-15
657	30	303.1	4.69437e-15																		657	27	300.1	3.37552e-15
658	30	303.1	4.69437e-15																		658	27	300.1	3.37552e-15
659	30	303.1	4.69437e-15																		659	27	300.1	3.37552e-15
660	30	303.1	4.69437e-15																		660	27	300.1	3.37552e-15
661	30	303.1	4.69437e-15																		661	27	300.1	3.37552e-15
662	30	303.1	4.69437e-15																		662	27	300.1	3.37552e-15
663	30	303.1	4.69437e-15																		663	27	300.1	3.37552e-15
664	30	303.1	4.69437e-15																		664	27	300.1	3.37552e-15
665	30	303.1	4.69437e-15																		665	27	300.1	3.37552e-15
666	30	303.1	4.69437e-15																		666	27	300.1	3.37552e-15
667	30	303.1	4.69437e-15																		667	27	300.1	3.37552e-15
668	30	303.1	4.69437e-15																		668	27	300.1	3.37552e-15
669	30	303.1	4.69437e-15																		669	27	300.1	3.37552e-15
670	30	303.1	4.69437e-15																		670	27	300.1	3.37552e-15
671	30	303.1	4.69437e-15																		671	27	300.1	3.37552e-15
672	30	303.1	4.69437e-15																		672	27	300.1	3.37552e-15
673	30	303.1	4.69437e-15																		673	27	300.1	3.37552e-15
674	30	303.1	4.69437e-15																		674	27	300.1	3.37552e-15
675	30	303.1	4.69437e-15																		675	27	300.1	3.37552e-15
676	30	303.1	4.69437e-15																		676	27	300.1	3.37552e-15
677	30	303.1	4.69437e-15																		677	27	300.1	3.37552e-15
678	30	303.1	4.69437e-15																		678	27	300.1	3.37552e-15
679	30	303.1	4.69437e-15																		679	27	300.1	3.37552e-15
680	30	303.1	4.69437e-15																		680	27	300.1	3.37552e-15
681	30	303.1	4.69437e-15																		681	27	300.1	3.37552e-15
682	30	303.1	4.69437e-15																		682	27	300.1	3.37552e-15
683	30	303.1	4.69437e-15																		683	27	300.1	3.37552e-15
684	30	303.1	4.69437e-15																		684	27	300.1	3.37552e-15
685	30	303.1	4.69437e-15																		685	27	300.1	3.37552e-15
686	30	303.1	4.69437e-15																		686	27	300.1	3.37552e-15
687	30	303.1	4.69437e-15																		687	27	300.1	3.37552e-15
688	30	303.1	4.69437e-15																		688	27	300.1	3.37552e-15
689	30	303.1	4.69437e-15																		689	27	300.1	3.37552e-15
690	30	303.1	4.69437e-15																		690	27	300.1	3.37552e-15
691	30	303.1	4.69437e-15																		691	27	300.1	3.37552e-15
692	30	303.1	4.69437e-15																		692	27	300.1	3.37552e-15
693	30	303.1	4.69437e-15																		693	27	300.1	3.37552e-15
694	30	303.1	4.69437e-15																		694	27	300.1	3.37552e-15
695	30	303.1	4.69437e-15																		695	27	300.1	3.37552e-15
696	30	303.1	4.69437e-15																		696	27	300.1	3.37552e-15
697	30	303.1	4.69437e-15																		697	27	300.1	3.37552e-15
698	30	303.1	4.69437e-15																		698	27	300.1	3.37552e-15
699	30	303.1	4.69437e-15																		699	27	300.1	3.37552e-15
700	30	303.1	4.69437e-15																		700	27	300.1	3.37552e-15
701	30	303.1	4.69437e-15																		701	27	300.1	3.37552e-15
702	30	303.1	4.69437e-15																		702	27	300.1	3.37552e-15
703	30	303.1	4.69437e-15																		703	27	300.1	3.37552e-15
704	30	303.1	4.69437e-15																		704	27	300.1	3.37552e-15
705	30	303.1	4.69437e-15																		705	27	300.1	3.37552e-15
706	30	303.1	4.69437e-15																		706	27	300.1	3.37552e-15
707	30	303.1	4.69437e-15																		707	27	300.1	3.37552e-15
708	30	303.1	4.69437e-15																		708	27	300.1	3.37552e-15
709	30	303.1	4.69437e-15																		709	27	300.1	3.37552e-15
710	30	303.1	4.69437e-15																		710	27	300.1	3.37552e-15
711	30	303.1	4.69437e-15																		711	27	300.1	3.37552e-15
712	30	303.1	4.69437e-15																		712	27	300.1	3.37552e-15
713	30	303.1	4.69437e-15																		713	27	300.1	3.37552e-15
714	30	303.1	4.69437e-15																		714	27	300.1	3.37552e-15
715	30	303.1	4.69437e-15																		715	27	300.1	3.37552e-15
716	30	303.1	4.69437e-15																		716	27	300.1	3.37552e-15
717	30	303.1	4.69437e-15																		717	27	300.1	3.37552e-15
718	30	303.1	4.69437e-15																		718	27	300.1	3.37552e-15
719	30	303.1	4.69437e-15																		719	27	300.1	3.37552e-15
720	30	303.1	4.69437e-15																		720	27	300.1	3.37552e-15
721	30	303.1	4.69437e-15																		721	27	300.1	3.37552e-15
722	30	303.1	4.69437e-15																		722	27	300.1	3.37552e-15
723	30	303.1	4.69437e-15																		723	27	300.1	3.37552e-15
724	30	303.1	4.69437e-15																		724	27	300.1	3.37552e-15
725	30	303.1	4.69437e-15																		725	27	300.1	3.37552e-15
726	30	303.1	4.69437e-15																		726	27	300.1	3.37552e-15
727	30	303.1	4.69437e-15																		727	27	300.1	3.37552e-15
728	30	303.1	4.69437e-15																		728	27	300.1	3.37552e-15
729	30	303.1	4.69437e-15																		729	27	300.1	3.37552e-15
730	30	303.1	4.69437e-15																		730	27	300.1	3.37552e-15
731	30	303.1	4.69437e-15																		731	27	300.1	3.37552e-15
732	30	303.1	4.69437e-15																		732	27	300.1	3.37552e-15
733	30	303.1	4.69437e-15																		733	27	300.1	3.37552e-15
734	30	303.1	4.69437e-15																		734	27	300.1	3.37552e-15
735	30	303.1	4.69437e-15																		735	27	300.1	3.37552e-15
736	30	303.1	4.69437e-15																		736	27	300.1	3.37552e-15
737	30	303.1	4.69437e-15																		737	27	300.1	3.37552e-15
738	30	303.1	4.69437e-15																		738	27	300.1	3.37552e-15
739	30	303.1	4.69437e-15																		739	27	300.1	3.37552e-15
740	30	303.1	4.69437e-15																		740	27	300.1	3.37552e-15
741	30	303.1	4.69437e-15																		741	27	300.1	3.37552e-15
742	30	303.1	4.69437e-15																		742	27	300.1	3.37552e-15
743	30	303.1	4.69437e-15																		743	27	300.1	3.37552e-15
744	30	303.1	4.69437e-15																		744	27	300.1	3.37552e-15
745	30	303.1	4.69437e-15																		745	27	300.1	3.37552e-15
746	30	303.1	4.69437e-15																		746	27	300.1	3.37552e-15
747	30	303.1	4.69437e-15																		747	27	300.1	3.37552e-15
748	30	303.1	4.69437e-15																		748	27	300.1	3.37552e-15
749	30	303.1	4.69437e-15																		749	27	300.1	3.37552e-15
750	30	303.1	4.69437e-15																		750	27	300.1	3.37552e-15
751	30	303.1	4.69437e-15																		751	27	300.1	3.37552e-15
752	30	303.1	4.69437e-15																		752	27	300.1	3.37552e-15
753	30	303.1	4.69437e-15																		753	27	300.1	3.37552e-15
754	30	303.1	4.69437e-15																		754	27	300.1	3.37552e-15
755	30	303.1	4.69437e-15																		755	27	300.1	3.37552e-15
756	30	303.1	4.69437e-15																		756	27	300.1	3.37552e-15
757	30	303.1	4.69437e-15																		757	27	300.1	3.37552e-15
758	30	303.1	4.69437e-15																		758	27	300.1	3.37552e-15
759	30	303.1	4.69437e-15																		759	27	300.1	3.37552e-15
760	30	303.1	4.69437e-15																		760	27	300.1	3.37552e-15
761	30	303.1	4.69437e-15																		761	27	300.1	3.37552e-15
762	30	303.1	4.69437e-15																		762	27	300.1	3.37552e-15
763	30	303.1	4.69437e-15																		763	27	300.1	3.37552e-15
764	30	303.1	4.69437e-15																		764	27	300.1	3.37552e-15
765	30	303.1	4.69437e-15																		765	27	300.1	3.37552e-15
766	30	303.1	4.69437e-15																		766	27	300.1	3.37552e-15
767	30	303.1	4.69437e-15																		767	27	300.1	3.37552e-15
768	30	303.1	4.69437e-15																		768	27	300.1	3.37552e-15
769	30	303.1	4.69437e-15																		769	27	300.1	3.37552e-15
770	30	303.1	4.69437e-15																		770	27	300.1	3.37552e-15
771	30	303.1	4.69437e-15																		771	27	300.1	3.37552e-15
772	30	303.1	4.69437e-15																		772	27	300.1	3.37552e-15
773	30	303.1	4.69437e-15																		773	27	300.1	3.37552e-15
774	30	303.1	4.69437e-15																		774	27	300.1	3.37552e-15
775	30	303.1	4.69437e-15																		775	27	300.1	3.37552e-15
776	30	303.1	4.69437e-15																		776	27	300.1	3.37552e-15
777	30	303.1	4.69437e-15																		777	27	300.1	3.37552e-15
778	30	303.1	4.69437e-15																		778	27	300.1	3.37552e-15
779	30	303.1	4.69437e-15																		779	27	300.1	3.37552e-15
780	30	303.1	4.69437e-15																		780	27	300.1	3.37552e-15
781	30	303.1	4.69437e-15																		781	27	300.1	3.37552e-15
782	30	303.1	4.69437e-15																		782	27	300.1	3.37552e-15
783	30	303.1	4.69437e-15																		783	27	300.1	3.37552e-15
784	30	303.1	4.69437e-15																		784	27	300.1	3.37552e-15
785	30	303.1	4.69437e-15																		785	27	300.1	3.37552e-15
786	30	303.1	4.69437e-15																		786	27	300.1	3.37552e-15
787	30	303.1	4.69437e-15																		787	27	300.1	3.37552e-15
788	30	303.1	4.69437e-15																		788	27	300.1	3.37552e-15
789	30	303.1	4.69437e-15																		789	27	300.1	3.37552e-15
790	30	303.1	4.69437e-15																		790	27	300.1	3.37552e-15
791	30	303.1	4.69437e-15																		791	27	300.1	3.37552e-15
792	30	303.1	4.69437e-15																		792	27	300.1	3.37552e-15
793	30	303.1	4.69437e-15																		793	27	300.1	3.37552e-15
794	30	303.1	4.69437e-15																		794	27	300.1	3.37552e-15
795	30	303.1	4.69437e-15																		795	27	300.1	3.37552e-15
796	30	303.1	4.69437e-15																		796	27	300.1	3.37552e-15
797	30	303.1	4.69437e-15																		797	27	300.1	3.37552e-15
798	30	303.1	4.69437e-15																		798	27	300.1	3.37552e-15
799	30	303.1	4.69437e-15																		799	27	300.1	3.37552e-15
800	30	303.1	4.69437e-15																		800	27	300.1	3.37552e-15
801	30	303.1	4.69437e-15																		801	27	300.1	3.37552e-15
802	30	303.1	4.69437e-15																		802	27	300.1	3.37552e-15
803	30	303.1	4.69437e-15																		803	27	300.1	3.37552e-15
804	30	303.1	4.69437e-15																		804	27	300.1	3.37552e-15
805	30	303.1	4.69437e-15																		805	27	300.1	3.37552e-15
806	30	303.1	4.69437e-15																		806	27	300.1	3.37552e-15
807	30	303.1	4.69437e-15																		807	27	300.1	3.37552e-15
808	30	303.1	4.69437e-15																		808	27	300.1	3.37552e-15
809	30	303.1	4.69437e-15																		809	27	300.1	3.37552e-15
810	30	303.1	4.69437e-15																		810	27	300.1	3.37552e-15
811	30	303.1	4.69437e-15																		811	27	300.1	3.37552e-15
812	30	303.1	4.69437e-15																		812	27	300.1	3.37552e-15
813	30	303.1	4.69437e-15																		813	27	300.1	3.37552e-15
814	30	303.1	4.69437e-15																		814	27	300.1	3.37552e-15
815	30	303.1	4.69437e-15																		815	27	300.1	3.37552e-15
816	30	303.1	4.69437e-15																		816	27	300.1	3.37552e-15
817	30	303.1	4.69437e-15																		817	27	300.1	3.37552e-15
818	30	303.1	4.69437e-15																		818	27	300.1	3.37552e-15
819	30	303.1	4.69437e-15																		819	27	300.1	3.37552e-15
820	30	303.1	4.69437e-15																		820	27	300.1	3.37552e-15
821	30	303.1	4.69437e-15																		821	27	300.1	3.37552e-15
822	30	303.1	4.69437e-15																		822	27	300.1	3.37552e-15
823	30	303.1	4.69437e-15																		823	27	300.1	3.37552e-15
824	30	303.1	4.69437e-15																		824	27	300.1	3.37552e-15
825	30	303.1	4.69437e-15																		825	27	300.1	3.37552e-15
826	30	303.1	4.69437e-15																		826	27	300.1	3.37552e-15
827	30	303.1	4.69437e-15																		827	27	300.1	3.37552e-15
828	30	303.1	4.69437e-15																		828	27	300.1	3.37552e-15
829	30	303.1	4.69437e-15																		829	27	300.1	3.37552e-15
830	30	303.1	4.69437e-15																		830	27	300.1	3.37552e-15
831	30	303.1	4.69437e-15																		831	27	300.1	3.37552e-15
832	30	303.1	4.69437e-15																		832	27	300.1	3.37552e-15
833	30	303.1	4.69437e-15																		833	27	300.1	3.37552e-15
834	30	303.1	4.69437e-15																		834	27	300.1	3.37552e-15
835	30	303.1	4.69437e-15																		835	27	300.1	3.37552e-15
836	30	303.1	4.69437e-15																		836	27	300.1	3.37552e-15
837	30	303.1	4.69437e-15																		837	27	300.1	3.37552e-15
838	30	303.1	4.69437e-15																		838	27	300.1	3.37552e-15
839	30	303.1	4.69437e-15																		839	27	300.1	3.37552e-15
840	30	303.1	4.69437e-15																		840	27	300.1	3.37552e-15
841	30	303.1	4.69437e-15																		841	27	300.1	3.37552e-15
842	30	303.1	4.69437e-15																		842	27	300.1	3.37552e-15
843	30	303.1	4.69437e-15																		843	27	300.1	3.37552e-15
844	30	303.1	4.69437e-15																		844	27	300.1	3.37552e-15
845	30	303.1	4.69437e-15																		845	27	300.1	3.37552e-15
846	30	303.1	4.69437e-15																		846	27	300.1	3.37552e-15
847	30	303.1	4.69437e-15																		847	27	300.1	3.37552e-15
848	30	303.1	4.69437e-15																		848	27	300.1	3.37552e-15
849	30	303.1	4.69437e-15																		849	27	300.1	3.37552e-15
850	30	303.1	4.69437e-15																		850	27	300.1	3.37552e-15
851	30	303.1	4.69437e-15																		851	27	300.1	3.37552e-15
852	30	303.1	4.69437e-15																		852	27	300.1	3.37552e-15
853	30	303.1	4.69437e-15																		853	27	300.1	3.37552e-15
854	30	303.1	4.69437e-15																		854	27	300.1	3.37552e-15
855	30	303.1	4.69437e-15																		855	27	300.1	3.37552e-15
856	30	303.1	4.69437e-15																		856	27	300.1	3.37552e-15
857	30	303.1	4.69437e-15																		857	27	300.1	3.37552e-15
858	30	303.1	4.69437e-15																		858	27	300.1	3.37552e-15
859	30	303.1	4.69437e-15																		859	27	300.1	3.37552e-15
860	30	303.1	4.69437e-15																		860	27	300.1	3.37552e-15
861	30	303.1	4.69437e-15																		861	27	300.1	3.37552e-15
862	30	303.1	4.69437e-15																		862	27	300.1	3.37552e-15
863	30	303.1	4.69437e-15																		863	27	300.1	3.37552e-15
864	30	303.1	4.69437e-15																		864	27	300.1	3.37552e-15
865	30	303.1	4.69437e-15																		865	27	300.1	3.37552e-15
866	30	303.1	4.69437e-15																		866	27	300.1	3.37552e-15
867	30	303.1	4.69437e-15																		867	27	300.1	3.37552e-15
868	30	303.1	4.69437e-15																		868	27	300.1	3.37552e-15
869	30	303.1	4.69437e-15																		869	27	300.1	3.37552e-15
870	30	303.1	4.69437e-15																		870	27	300.1	3.37552e-15
871	30	303.1	4.69437e-15																		871	27	300.1	3.37552e-15
872	30	303.1	4.69437e-15																		872	27	300.1	3.37552e-15
873	30	303.1	4.69437e-15																		873	27	300.1	3.37552e-15
874	30	303.1	4.69437e-15																		874	27	300.1	3.37552e-15
875	30	303.1	4.69437e-15																		875	27	300.1	3.37552e-15
876	30	303.1	4.69437e-15																		876	27	300.1	3.37552e-15
877	30	303.1	4.69437e-15																		877	27	300.1	3.37552e-15
878	30	303.1	4.69437e-15																		878	27	300.1	3.37552e-15
879	30	303.1	4.69437e-15																		879	27	300.1	3.37552e-15
880	30	303.1	4.69437e-15																		880	27	300.1	3.37552e-15
881	30	303.1	4.69437e-15																		881	27	300.1	3.37552e-15
882	30	303.1	4.69437e-15																		882	27	300.1	3.37552e-15
883	30	303.1	4.69437e-15																		883	27	300.1	3.37552e-15
884	30	303.1	4.69437e-15																		884	27	300.1	3.37552e-15
885	30	303.1	4.69437e-15																		885	27	300.1	3.37552e-15
886	30	303.1	4.69437e-15																		886	27	300.1	3.37552e-15
887	30	303.1	4.69437e-15																		887	27	300.1	3.37552e-15
888	30	303.1	4.69437e-15																		888	27	300.1	3.37552e-15
889	30	303.1	4.69437e-15																		889	27	300.1	3.37552e-15
890	30	303.1	4.69437e-15																		890	27	300.1	3.37552e-15
891	30	303.1	4.69437e-15																		891	27	300.1	3.37552e-15
892	30	303.1	4.69437e-15																		892	27	300.1	3.37552e-15
893	30	303.1	4.69437e-15																		893	27	300.1	3.37552e-15
894	30	303.1	4.69437e-15																		894	27	300.1	3.37552e-15
895	30	303.1	4.69437e-15																		895	27	300.1	3.37552e-15
896	30	303.1	4.69437e-15																		896	27	300.1	3.37552e-15
897	30	303.1	4.69437e-15																		897	27	300.1	3.37552e-15
898	30	303.1	4.69437e-15																		898	27	300.1	3.37552e-15
899	30	303.1	4.69437e-15																		899	27	300.1	3.37552e-15
900	30	303.1	4.69437e-15																		900	27	300.1	3.37552e-15
901	30	303.1	4.69437e-15																		901	27	300.1	3.37552e-15
902	30	303.1	4.69437e-15																		902	27	300.1	3.37552e-15
903	30	303.1	4.69437e-15																		903	27	300.1	3.37552e-15
904	30	303.1	4.69437e-15																		904	27	300.1	3.37552e-15
905	30	303.1	4.69437e-15																		905	27	300.1	3.37552e-15
906	30	303.1	4.69437e-15																		906	27	300.1	3.37552e-15
907	30	303.1	4.69437e-15																		907	27	300.1	3.37552e-15
908	30	303.1	4.69437e-15																		908	27	300.1	3.37552e-15
909	30	303.1	4.69437e-15																		909	27	300.1	3.37552e-15
910	30	303.1	4.69437e-15																		910	27	300.1	3.37552e-15
911	30	303.1	4.69437e-15																		911	27	300.1	3.37552e-15
912	30	303.1	4.69437e-15																		912	27	300.1	3.37552e-15
913	30	303.1	4.69437e-15																		913	27	300.1	3.37552e-15
914	30	303.1	4.69437e-15																		914	27	300.1	3.37552e-15
915	30	303.1	4.69437e-15																		915	27	300.1	3.37552e-15
916	30	303.1	4.69437e-15																		916	27	300.1	3.37552e-15
917	30	303.1	4.69437e-15																		917	27	300.1	3.37552e-15
918	30	303.1	4.69437e-15																		918	27	300.1	3.37552e-15
919	30	303.1	4.69437e-15																		919	27	300.1	3.37552e-15
920	30	303.1	4.69437e-15																		920	27	300.1	3.37552e-15
921	30	303.1	4.69437e-15																		921	27	300.1	3.37552e-15
922	30	303.1	4.69437e-15																		922	27	300.1	3.37552e-15
923	30	303.1	4.69437e-15																		923	27	300.1	3.37552e-15
924	30	303.1	4.69437e-15																		924	27	300.1	3.37552e-15
925	30	303.1	4.69437e-15																		925	27	300.1	3.37552e-15
926	30	303.1	4.69437e-15																		926	27	300.1	3.37552e-15
927	30	303.1	4.69437e-15																		927	27	300.1	3.37552e-15
928	30	303.1	4.69437e-15																		928	27	300.1	3.37552e-15
929	30	303.1	4.69437e-15																		929	27	300.1	3.37552e-15
930	30	303.1	4.69437e-15																		930	27	300.1	3.37552e-15
931	30	303.1	4.69437e-15																		931	27	300.1	3.37552e-15
932	30	303.1	4.69437e-15																		932	27	300.1	3.37552e-15
933	30	303.1	4.69437e-15																		933	27	300.1	3.37552e-15
934	30	303.1	4.69437e-15																		934	27	300.1	3.37552e-15
935	30	303.1	4.69437e-15																		935	27	300.1	3.37552e-15
936	30	303.1	4.69437e-15																		936	27	300.1	3.37552e-15
937	30	303.1	4.69437e-15																		937	27	300.1	3.37552e-15
938	30	303.1	4.69437e-15																		938	27	300.1	3.37552e-15
939	30	303.1	4.69437e-15																		939	27	300.1	3.37552e-15
940	30	303.1	4.69437e-15																		940	27	300.1	3.37552e-15
941	30	303.1	4.69437e-15																		941	27	300.1	3.37552e-15
942	30	303.1	4.69437e-15																		942	27	300.1	3.37552e-15
943	30	303.1	4.69437e-15																		943	27	300.1	3.37552e-15
944	30	303.1	4.69437e-15																		944	27	300.1	3.37552e-15
945	30	303.1	4.69437e-15																		945	27	300.1	3.37552e-15
946	30	303.1	4.69437e-15																		946	27	300.1	3.37552e-15
947	30	303.1	4.69437e-15																		947	27	300.1	3.37552e-15
948	30	303.1	4.69437e-15																		948	27	300.1	3.37552e-15
949	30	303.1	4.69437e-15																		949	27	300.1	3.37552e-15
950	30	303.1	4.69437e-15																		950	27	300.1	3.37552e-15
951	30	303.1	4.69437e-15																		951	27	300.1	3.37552e-15
952	30	303.1	4.69437e-15																		952	27	300.1	3.37552e-15
953	30	303.1	4.69437e-15																		953	27	300.1	3.37552e-15
954	30	303.1	4.69437e-15																		954	27	300.1	3.37552e-15
955	30	303.1	4.69437e-15																		955	27	300.1	3.37552e-15
956	30	303.1	4.69437e-15																		956	27	300.1	3.37552e-15
957	30	303.1	4.69437e-15																		957	27	300.1	3.37552e-15
958	30	303.1	4.69437e-15																		958	27	300.1	3.37552e-15
959	30	303.1	4.69437e-15																		959	27	300.1	3.37552e-15
960	30	303.1	4.69437e-15																		960	27	300.1	3.37552e-15
961	30	303.1	4.69437e-15																		961	27	300.1	3.37552e-15
962	30	303.1	4.69437e-15																		962	27	300.1	3.37552e-15
963	30	303.1	4.69437e-15																		963	27	300.1	3.37552e-15
964	30	303.1	4.69437e-15																		964	27	300.1	3.37552e-15
965	30	303.1	4.69437e-15																		965	27	300.1	3.37552e-15
966	30	303.1	4.69437e-15																		966	27	300.1	3.37552e-15
967	30	303.1	4.69437e-15																		967	27	300.1	3.37552e-15
968	30	303.1	4.69437e-15																		968	27	300.1	3.37552e-15
969	30	303.1	4.69437e-15																		969	27	300.1	3.37552e-15
970	30	303.1	4.69437e-15																		970	27	300.1	3.37552e-15
971	30	303.1	4.69437e-15																		971	27	300.1	3.37552e-15
972	30	303.1	4.69437e-15																		972	27	300.1	3.37552e-15
973	30	303.1	4.69437e-15																		973	27	300.1	3.37552e-15
974	30	303.1	4.69437e-15																		974	27	300.1	3.37552e-15
975	30	303.1	4.69437e-15																		975	27	300.1	3.37552e-15
976	30	303.1	4.69437e-15																		976	27	300.1	3.37552e-15
977	30	303.1	4.69437e-15																		977	27	300.1	3.37552e-15
978	30	303.1	4.69437e-15																		978	27	300.1	3.37552e-15
979	30	303.1	4.69437e-15																		979	27	300.1	3.37552e-15
980	30	303.1	4.69437e-15																		980	27	300.1	3.37552e-15
981	30	303.1	4.69437e-15																		981	27	300.1	3.37552e-15
982	30	303.1	4.69437e-15																		982	27	300.1	3.37552e-15
983	30	303.1	4.69437e-15																		983	27	300.1	3.37552e-15
984	30	303.1	4.69437e-15																		984	27	300.1	3.37552e-15
985	30	303.1	4.69437e-15																		985	27	300.1	3.37552e-15
986	30	303.1	4.69437e-15																		986	27	300.1	3.37552e-15
987	30	303.1	4.69437e-15																		987	27	300.1	3.37552e-15
988	30	303.1	4.69437e-15																		988	27	300.1	3.37552e-15
989	30	303.1	4.69437e-15																		989	27	300.1	3.37552e-15
990	30	303.1	4.69437e-15																		990	27	300.1	3.37552e-15
991	30	303.1	4.69437e-15																		991	27	300.1	3.37552e-15
992	30	303.1	4.69437e-15																		992	27	300.1	3.37552e-15
993	30	303.1	4.69437e-15																		993	27	300.1	3.37552e-15
994	30	303.1	4.69437e-15																		994	27	300.1	3.37552e-15
995	30	303.1	4.69437e-15																		995	27	300.1	3.37552e-15
996	30	303.1	4.69437e-15																		996	27	300.1	3.37552e-15
997	30	303.1	4.69437e-15																		997	27	300.1	3.37552e-15
998	30	303.1	4.69437e-15																		998	27	300.1	3.37552e-15
999	30	303.1	4.69437e-15																		999	27	300.1	3.37552e-15
1000	30	303.1	4.69437e-15																		1000	27	300.1	3.37552e-15
1001	30	303.1	4.69437e-15																		1001	27	300.1	3.37552e-15
1002	30	303.1	4.69437e-15																		1002	27	300.1	3.37552e-15
1003	30	303.1	4.69437e-15																		1003	27	300.1	3.37552e-15
1004	30	303.1	4.69437e-15																		1004	27	300.1	3.37552e-15
1005	30	303.1	4.69437e-15																		1005	27	300.1	3.37552e-15
1006	30	303.1	4.69437e-15																		1006	27	300.1	3.37552e-15
1007	30	303.1	4.69437e-15																		1007	27	300.1	3.37552e-15
1008	30	303.1	4.69437e-15																		1008	27	300.1	3.37552e-15
1009	30	303.1	4.69437e-15																		1009	27	300.1	3.37552e-15
1010	30	303.1	4.69437e-15																		1010	27	300.1	3.37552e-15
1011	30	303.1	4.69437e-15																		1011	27	300.1	3.37552e-15
1012	30	303.1	4.69437e-15																		1012	27	300.1	3.37552e-15
1013	30	303.1	4.69437e-15																		1013	27	300.1	3.37552e-15
1014	30	303.1	4.69437e-15																		1014	27	300.1	3.37552e-15
1015	30	303.1	4.69437e-15																		1015	27	300.1	3.37552e-15
1016	30	303.1	4.69437e-15																		1016	27	300.1	3.37552e-15
1017	30	303.1	4.69437e-15																		1017	27	300.1	3.37552e-15
1018	30	303.1	4.69437e-15																		1018	27	300.1	3.37552e-15
1019	30	303.1	4.69437e-15																		1019	27	300.1	3.37552e-15
1020	30	303.1	4.69437e-15																		1020	27	300.1	3.37552e-15
1021	30	303.1	4.69437e-15																		1021	27	300.1	3.37552e-15
1022	30	303.1	4.69437e-15																		1022	27	300.1	3.37552e-15
1023	30	303.1	4.69437e-15																		1023	27	300.1	3.37552e-15
1024	30	303.1	4.69437e-15																		1024	27	300.1	3.37552e-15
1025	30	303.1	4.69437e-15																		1025	27	300.1	3.37552e-15
1026	30	303.1	4.69437e-15																		1026	27	300.1	3.37552e-15
1027	30	303.1	4.69437e-15																		1027	27	300.1	3.37552e-15
1028	30	303.1	4.69437e-15																		1028	27	300.1	3.37552e-15
1029	30	303.1	4.69437e-15																		1029	27	300.1	3.37552e-15
1030	30	303.1	4.69437e-15																		1030	27	300.1	3.37552e-15
1031	30	303.1	4.69437e-15																		1031	27	300.1	3.37552e-15
1032	30	303.1	4.69437e-15																		1032	27	300.1	3.37552e-15
1033	30	303.1	4.69437e-15																		1033	27	300.1	3.37552e-15
1034	30	303.1	4.69437e-15																		1034	27	300.1	3.37552e-15
1035	30	303.1	4.69437e-15																		1035	27	300.1	3.37552e-15
1036	30	303.1	4.69437e-15																		1036	27	300.1	3.37552e-15
1037	30	303.1	4.69437e-15																		1037	27	300.1	3.37552e-15
1038	30	303.1	4.69437e-15																		1038	27	300.1	3.37552e-15
1039	30	303.1	4.69437e-15																		1039	27	300.1	3.37552e-15
1040	30	303.1	4.69437e-15																		1040	27	300.1	3.37552e-15
1041	30	303.1	4.69437e-15																		1041	27	300.1	3.37552e-15
1042	30	303.1	4.69437e-15																		1042	27	300.1	3.37552e-15
1043	30	303.1	4.69437e-15																		1043	27	300.1	3.37552e-15
1044	30	303.1	4.69437e-15																		1044	27	300.1	3.37552e-15
1045	30	303.1	4.69437e-15																		1045	27	300.1	3.37552e-15
1046	30	303.1	4.69437e-15																		1046	27	300.1	3.37552e-15
1047	30	303.1	4.69437e-15																		1047	27	300.1	3.37552e-15
1048	30	303.1	4.69437e-15																		1048	27	300.1	3.37552e-15
1049	30	303.1	4.69437e-15																		1049	27	300.1	3.37552e-15
1050	30	303.1	4.69437e-15																		1050	27	300.1	3.37552e-15
1051	30	303.1	4.69437e-15																		1051	27	300.1	3.37552e-15
1052	30	303.1	4.69437e-15																		1052	27	300.1	3.37552e-15
1053	30	303.1	4.69437e-15																		1053	27	300.1	3.37552e-15
1054	30	303.1	4.69437e-15																		1054	27	300.1	3.37552e-15
1055	30	303.1	4.69437e-15																		1055	27	300.1	3.37552e-15
1056	30	303.1	4.69437e-15																		1056	27	300.1	3.37552e-15
1057	30	303.1	4.69437e-15																		1057	27	300.1	3.37552e-15
1058	30	303.1	4.69437e-15																		1058	27	300.1	3.37552e-15
1059	30	303.1	4.69437e-15																		1059	27	300.1	3.37552e-15
1060	30	303.1	4.69437e-15																		1060	27	300.1	3.37552e-15
1061	30	303.1	4.69437e-15																		1061	27	300.1	3.37552e-15
1062	30	303.1	4.69437e-15																		1062	27	300.1	3.37552e-15
1063	30	303.1	4.69437e-15																		1063	27	300.1	3.37552e-15
1064	30	303.1	4.69437e-15																		1064	27	300.1	3.37552e-15
1065	30	303.1	4.69437e-15																		1065	27	300.1	3.37552e-15
1066	30	303.1	4.69437e-15																		1066	27	300.1	3.37552e-15
1067	30	303.1	4.69437e-15																		1067	27	300.1	3.37552e-15
1068	30	303.1	4.69437e-15																		1068	27	300.1	3.37552e-15
1069	30	303.1	4.69437e-15																		1069	27	300.1	3.37552e-15
1070	30	303.1	4.69437e-15																		1070	27	300.1	3.37552e-15
1071	30	303.1	4.69437e-15																		1071	27	300.1	3.37552e-15
1072	30	303.1	4.69437e-15																		1072	27	300.1	3.37552e-15
1073	30	303.1	4.69437e-15																		1073	27	300.1	3.37552e-15
1074	30	303.1	4.69437e-15																		1074	27	300.1	3.37552e-15
1075	30	303.1	4.69437e-15																		1075	27	300.1	3.37552e-15
1076	30	303.1	4.69437e-15																		1076	27	300.1	3.37552e-15
1077	30	303.1	4.69437e-15																		1077	27	300.1	3.37552e-15
1078	30	303.1	4.69437e-15																		1078	27	300.1	3.37552e-15
1079	30	303.1	4.69437e-15																		1079	27	300.1	3.37552e-15
1080	30	303.1	4.69437e-15																		1080	27	300.1	3.37552e-15
1081	30	303.1	4.69437e-15																		1081	27	300.1	3.37552e-15
1082	30	303.1	4.69437e-15																		1082	27	300.1	3.37552e-15
1083	30	303.1	4.69437e-15																		1083	27	300.1	3.37552e-15
1084	30	303.1	4.69437e-15																		1084	27	300.1	3.37552e-15
1085	30	303.1	4.69437e-15																		1085	27	300.1	3.37552e-15
1086	30	303.1	4.69437e-15																		1086	27	300.1	3.37552e-15
1087	30	303.1	4.69437e-15																		1087	27	300.1	3.37552e-15
1088	30	303.1	4.69437e-15																		1088	27	300.1	3.37552e-15
1089	30	303.1	4.69437e-15																		1089	27	300.1	3.37552e-15
1090	30	303.1	4.69437e-15																		1090	27	300.1	3.37552e-15
1091	30	303.1	4.69437e-15																		1091	27	300.1	3.37552e-15
1092	30	303.1	4.69437e-15																		1092	27	300.1	3.37552e-15
1093	30	303.1	4.69437e-15																		1093	27	300.1	3.37552e-15
1094	30	303.1	4.69437e-15																		1094	27	300.1	3.37552e-15
1095	30	303.1	4.69437e-15																		1095	27	300.1	3.37552e-15
1096	30	303.1	4.69437e-15																		1096	27	300.1	3.37552e-15
1097	30	303.1	4.69437e-15																		1097	27	300.1	3.37552e-15
1098	30	303.1	4.69437e-15																		1098	27	300.1	3.37552e-15
1099	30	303.1	4.69437e-15																		1099	27	300.1	3.37552e-15
1100	30	303.1	4.69437e-15																		1100	27	300.1	3.37552e-15
1101	30	303.1	4.69437e-15																		1101	27	300.1	3.37552e-15
1102	30	303.1	4.69437e-15																		1102	27	300.1	3.37552e-15
1103	30	303.1	4.69437e-15																		1103	27	300.1	3.37552e-15
1104	30	303.1	4.69437e-15																		1104	27	300.1	3.37552e-15
1105	30	303.1	4.69437e-15																		1105	27	300.1	3.37552e-15
1106	30	303.1	4.69437e-15																		1106	27	300.1	3.37552e-15
1107	30	303.1	4.69437e-15																		1107	27	300.1	3.37552e-15
1108	30	303.1	4.69437e-15																		1108	27	300.1	3.37552e-15
1109	30	303.1	4.69437e-15																		1109	27	300.1	3.37552e-15
1110	30	303.1	4.69437e-15																		1110	27	300.1	3.37552e-15
1111	30	303.1	4.69437e-15																		1111	27	300.1	3.37552e-15
1112	30	303.1	4.69437e-15																		1112	27	300.1	3.37552e-15
1113	30	303.1	4.69437e-15																		1113	27	300.1	3.37552e-15
1114	30	303.1	4.69437e-15																		1114	27	300.1	3.37552e-15
1115	30	303.1	4.69437e-15																		1115	27	300.1	3.37552e-15
1116	30	303.1	4.69437e-15																		1116	27	300.1	3.37552e-15
1117	30	303.1	4.69437e-15																		1117	27	300.1	3.37552e-15
1118	30	303.1	4.69437e-15																		1118	27	300.1	3.37552e-15
1119	30	303.1	4.69437e-15																		1119	27	300.1	3.37552e-15
1120	30	303.1	4.69437e-15																		1120	27	300.1	3.37552e-15
1121	30	303.1	4.69437e-15																		1121	27	300.1	3.37552e-15
1122	30	303.1	4.69437e-15																		1122	27	300.1	3.37552e-15
1123	30	303.1	4.69437e-15																		1123	27	300.1	3.37552e-15
1124	30	303.1	4.69437e-15																		1124	27	300.1	3.37552e-15
1125	30	303.1	4.69437e-15																		1125	27	300.1	3.37552e-15
1126	30	303.1	4.69437e-15																		1126	27	300.1	3.37552e-15
1127	30	303.1	4.69437e-15																		1127	27	300.1	3.37552e-15
1128	30	303.1	4.69437e-15																		1128	27	300.1	3.37552e-15
1129	30	303.1	4.69437e-15																		1129	27	300.1	3.37552e-15
1130	30	303.1	4.69437e-15																		1130	27	300.1	3.37552e-15
1131	30	303.1	4.69437e-15																		1131	27	300.1	3.37552e-15
1132	30	303.1	4.69437e-15																		1132	27	300.1	3.37552e-15
1133	30	303.1	4.69437e-15																		1133	27	300.1	3.37552e-15
1134	30	303.1	4.69437e-15																		1134	27	300.1	3.37552e-15
1135	30	303.1	4.69437e-15																		1135	27	300.1	3.37552e-15
1136	30	303.1	4.69437e-15																		1136	27	300.1	3.37552e-15
1137	30	303.1	4.69437e-15																		1137	27	300.1	3.37552e-15
1138	30	303.1	4.69437e-15																		1138	27	300.1	3.37552e-15
1139	30	303.1	4.69437e-15																		1139	27	300.1	3.37552e-15
1140	30	303.1	4.69437e-15																		1140	27	300.1	3.37552e-15
1141	30	303.1	4.69437e-15																		1141	27	300.1	3.37552e-15
1142	30	303.1	4.69437e-15																		1142	27	300.1	3.37552e-15
1143	30	303.1	4.69437e-15																		1143	27	300.1	3.37552e-15
1144	30	303.1	4.69437e-15																		1144	27	300.1	3.37552e-15
1145	30	303.1	4.69437e-15																		1145	27	300.1	3.37552e-15
1146	30	303.1	4.69437e-15																		1146	27	300.1	3.37552e-15
1147	30	303.1	4.69437e-15																		1147	27	300.1	3.37552e-15
1148	30	303.1	4.69437e-15																		1148	27	300.1	3.37552e-15
1149	30	303.1	4.69437e-15																		1149	27	300.1	3.37552e-15
1150	30	303.1	4.69437e-15																		1150	27	300.1	3.37552e-15
1151	30	303.1	4.69437e-15																		1151	27	300.1	3.37552e-15
1152	30	303.1	4.69437e-15																		1152	27	300.1	3.37552e-15
1153	30	303.1	4.69437e-15																		1153	27	300.1	3.37552e-15
1154	30	303.1	4.69437e-15																		1154	27	300.1	3.37552e-15
1155	30	303.1	4.69437e-15																		1155	27	300.1	3.37552e-15
1156	30	303.1	4.69437e-15																		1156	27	300.1	3.37552e-15
1157	30	303.1	4.69437e-15																		1157	27	300.1	3.37552e-15
1158	30	303.1	4.69437e-15																		1158	27	300.1	3.37552e-15
1159	30	303.1	4.69437e-15																		1159	27	300.1	3.37552e-15
1160	30	303.1	4.69437e-15																		1160	27	300.1	3.37552e-15
1161	30	303.1	4.69437e-15																		1161	27	300.1	3.37552e-15
1162	30	303.1	4.69437e-15																		1162	27	300.1	3.37552e-15
1163	30	303.1	4.69437e-15																		1163	27	300.1	3.37552e-15
1164	30	303.1	4.69437e-15																		1164	27	300.1	3.37552e-15
1165	30	303.1	4.69437e-15																		1165	27	300.1	3.37552e-15
1166	30	303.1	4.69437e-15																		1166	27	300.1	3.37552e-15
1167	30	303.1	4.69437e-15																		1167	27	300.1	3.37552e-15
1168	30	303.1	4.69437e-15																		1168	27	300.1	3.37552e-15
1169	30	303.1	4.69437e-15																		1169	27	300.1	3.37552e-15
1170	30	303.1	4.69437e-15																		1170	27	300.1	3.37552e-15
1171	30	303.1	4.69437e-15																		1171	27	300.1	3.37552e-15
1172	30	303.1	4.69437e-15																		1172	27	300.1	3.37552e-15
1173	30	303.1	4.69437e-15																		1173	27	300.1	3.37552e-15
1174	30	303.1	4.69437e-15																		1174	27	300.1	3.37552e-15
1175	30	303.1	4.69437e-15																		1175	27	300.1	3.37552e-15
1176	30	303.1	4.69437e-15																		1176	27	300.1	3.37552e-15
1177	30	303.1	4.69437e-15																		1177	27	300.1	3.37552e-15
1178	30	303.1	4.69437e-15																		1178	27	300.1	3.37552e-15
1179	30	303.1	4.69437e-15																		1179	27	300.1	3.37552e-15
1180	30	303.1	4.69437e-15																		1180	27	300.1	3.37552e-15
1181	30	303.1	4.69437e-15																		1181	27	300.1	3.37552e-15
1182	30	303.1	4.69437e-15																		1182	27	300.1	3.37552e-15
1183	30	303.1	4.69437e-15																		1183	27	300.1	3.37552e-15
1184	30	303.1	4.69437e-15																		1184	27	300.1	3.37552e-15
1185	30	303.1	4.69437e-15																		1185	27	300.1	3.37552e-15
1186	30	303.1	4.69437e-15																		1186	27	300.1	3.37552e-15
1187	30	303.1	4.69437e-15																		1187	27	300.1	3.37552e-15
1188	30	303.1	4.69437e-15																		1188	27	300.1	3.37552e-15
1189	30	303.1	4.69437e-15																		1189	27	300.1	3.37552e-15
1190	30	303.1	4.69437e-15																		1190	27	300.1	3.37552e-15
1191	30	303.1	4.69437e-15																		1191	27	300.1	3.37552e-15
1192	30	303.1	4.69437e-15																		1192	27	300.1	3.37552e-15
1193	30	303.1	4.69437e-15																		1193	27	300.1	3.37552e-15
1194	30	303.1	4.69437e-15																		1194	27	300.1	3.37552e-15
1195	30	303.1	4.69437e-15																		1195	27	300.1	3.37552e-15
1196	30	303.1	4.69437e-15																		1196	27	300.1	3.37552e-15
1197	30	303.1	4.69437e-15																		1197	27	300.1	3.37552e-15
1198	30	303.1	4.69437e-15																		1198	27	300.1	3.37552e-15
1199	30	303.1	4.69437e-15																		1199	27	300.1	3.37552e-15
1200	30	303.1	4.69437e-15																		1200	27	300.1	3.37552e-15
1201	30	303.1	4.69437e-15																		1201	27	300.1	3.37552e-15
1202	30	303.1	4.69437e-15																		1202	27	300.1	3.37552e-15
1203	30	303.1	4.69437e-15																		1203	27	300.1	3.37552e-15
1204	30	303.1	4.69437e-15																		1204	27	300.1	3.37552e-15
1205	30	303.1	4.69437e-15																		1205	27	300.1	3.37552e-15
1206	30	303.1	4.69437e-15																		1206	27	300.1	3.37552e-15
1207	30	303.1	4.69437e-15																		1207	27	300.1	3.37552e-15
1208	30	303.1	4.69437e-15																		1208	27	300.1	3.37552e-15
1209	30	303.1	4.69437e-15																		1209	27	300.1	3.37552e-15
1210	30	303.1	4.69437e-15																		1210	27	300.1	3.37552e-15
1211	30	303.1	4.69437e-15																		1211	27	300.1	3.37552e-15
1212	30	303.1	4.69437e-15																		1212	27	300.1	3.37552e-15
1213	30	303.1	4.69437e-15																		1213	27	300.1	3.37552e-15
1214	30	303.1	4.69437e-15																		1214	27	300.1	3.37552e-15
1215	30	303.1	4.69437e-15																		1215	27	300.1	3.37552e-15
1216	30	303.1	4.69437e-15																		1216	27	300.1	3.37552e-15
1217	30	303.1	4.69437e-15																		1217	27	300.1	3.37552e-15
1218	30	303.1	4.69437e-15																		1218	27	300.1	3.37552e-15
1219	30	303.1	4.69437e-15																		1219	27	300.1	3.37552e-15
1220	30	303.1	4.69437e-15																		1220	27	300.1	3.37552e-15
1221	30	303.1	4.69437e-15																		1221	27	300.1	3.37552e-15
1222	30	303.1	4.69437e-15																		1222	27	300.1	3.37552e-15
1223	30	303.1	4.69437e-15																		1223	27	300.1	3.37552e-15
1224	30	303.1	4.69437e-15																		1224	27	300.1	3.37552e-15
1225	30	303.1	4.69437e-15																		1225	27	300.1	3.37552e-15
1226	30	303.1	4.69437e-15																		1226	27	300.1	3.37552e-15
1227	30	303.1	4.69437e-15																		1227	27	300.1	3.37552e-15
1228	30	303.1	4.69437e-15																		1228	27	300.1	3.37552e-15
1229	30	303.1	4.69437e-15																		1229	27	300.1	3.37552e-15
1230	30	303.1	4.69437e-15																		1230	27	300.1	3.37552e-15
1231	30	303.1	4.69437e-15																		1231	27	300.1	3.37552e-15
1232	30	303.1	4.69437e-15																		1232	27	300.1	3.37552e-15
1233	30	303.1	4.69437e-15																		1233	27	300.1	3.37552e-15
1234	30	303.1	4.69437e-15																		1234	27	300.1	3.37552e-15
1235	30	303.1	4.69437e-15																		1235	27	300.1	3.37552e-15
1236	30	303.1	4.69437e-15																		1236	27	300.1	3.37552e-15
1237	30	303.1	4.69437e-15																		1237	27	300.1	3.37552e-15
1238	30	303.1	4.69437e-15																		1238	27	300.1	3.37552e-15
1239	30	303.1	4.69437e-15																		1239	27	300.1	3.37552e-15
1240	30	303.1	4.69437e-15																		1240	27	300.1	3.37552e-15
1241	30	303.1	4.69437e-15																		1241	27	300.1	3.37552e-15
1242	30	303.1	4.69437e-15																		1242	27	300.1	3.37552e-15
1243	30	303.1	4.69437e-15																		1243	27	300.1	3.37552e-15
1244	30	303.1	4.69437e-15																		1244	27	300.1	3.37552e-15
1245	30	303.1	4.69437e-15																		1245	27	300.1	3.37552e-15
1246	30	303.1	4.69437e-15																		1246	27	300.1	3.37552e-15
1247	30	303.1	4.69437e-15																		1247	27	300.1	3.37552e-15
1248	30	303.1	4.69437e-15																		1248	27	300.1	3.37552e-15
1249	30	303.1	4.69437e-15																		1249	27	300.1	3.37552e-15
1250	30	303.1	4.69437e-15																		1250	27	300.1	3.37552e-15
1251	30	303.1	4.69437e-15																		1251	27	300.1	3.37552e-15
1252	30	303.1	4.69437e-15																		1252	27	300.1	3.37552e-15
1253	30	303.1	4.69437e-15																		1253	27	300.1	3.37552e-15
1254	30	303.1	4.69437e-15																		1254	27	300.1	3.37552e-15
1255	30	303.1	4.69437e-15																		1255	27	300.1	3.37552e-15
1256	30	303.1	4.69437e-15																		1256	27	300.1	3.37552e-15
1257	30	303.1	4.69437e-15																		1257	27	300.1	3.37552e-15
1258	30	303.1	4.69437e-15																		1258	27	300.1	3.37552e-15
1259	30	303.1	4.69437e-15																		1259	27	300.1	3.37552e-15
1260	30	303.1	4.69437e-15																		1260	27	300.1	3.37552e-15
1261	30	303.1	4.69437e-15																		1261	27	300.1	3.37552e-15
1262	30	303.1	4.69437e-15																		1262	27	300.1	3.37552e-15
1263	30	303.1	4.69437e-15																		1263	27	300.1	3.37552e-15
1264	30	303.1	4.69437e-15																		1264	27	300.1	3.37552e-15
1265	30	303.1	4.69437e-15																		1265	27	300.1	3.37552e-15
1266	30	303.1	4.69437e-15																		1266	27	300.1	3.37552e-15
1267	30	303.1	4.69437e-15																		1267	27	300.1	3.37552e-15
1268	30	303.1	4.69437e-15																		1268	27	300.1	3.37552e-15
1269	30	303.1	4.69437e-15																		1269	27	300.1	3.37552e-15
1270	30	303.1	4.69437e-15																		1270	27	300.1	3.37552e-15
1271	30	303.1	4.69437e-15																		1271	27	300.1	3.37552e-15
1272	30	303.1	4.69437e-15																		1272	27	300.1	3.37552e-15
1273	30	303.1	4.69437e-15																		1273	27	300.1	3.37552e-15
1274	30	303.1	4.69437e-15																		1274	27	300.1	3.37552e-15
1275	30	303.1	4.69437e-15																		1275	27	300.1	3.37552e-15
1276	30	303.1	4.69437e-15																		1276	27	300.1	3.37552e-15
1277	30	303.1	4.69437e-15																		1277	27	300.1	3.37552e-15
1278	30	303.1	4.69437e-15																		1278	27	300.1	3.37552e-15
1279	30	303.1	4.69437e-15																		1279	27	300.1	3.37552e-15
1280	30	303.1	4.69437e-15																		1280	27	300.1	3.37552e-15
1281	30	303.1	4.69437e-15																		1281	27	300.1	3.37552e-15
1282	30	303.1	4.69437e-15																		1282	27	300.1	3.37552e-15
1283	30	303.1	4.69437e-15																		1283	27	300.1	3.37552e-15
1284	30	303.1	4.69437e-15																		1284	27	300.1	3.37552e-15
1285	30	303.1	4.69437e-15																		1285	27	300.1	3.37552e-15
1286	30	303.1	4.69437e-15																		1286	27	300.1	3.37552e-15
1287	30	303.1	4.69437e-15																		1287	27	300.1	3.37552e-15
1288	30	303.1	4.69437e-15																		1288	27	300.1	3.37552e-15
1289	30	303.1	4.69437e-15																		1289	27	300.1	3.37552e-15
1290	30	303.1	4.69437e-15																		1290	27	300.1	3.37552e-15
1291	30	303.1	4.69437e-15																		1291	27	300.1	3.37552e-15
1292	30	303.1	4.69437e-15																		1292	27	300.1	3.37552e-15
1293	30	303.1	4.69437e-15																		1293	27	300.1	3.37552e-15
1294	30	303.1	4.69437e-15																		1294	27	300.1	3.37552e-15
1295	30	303.1	4.69437e-15																		1295	27	300.1	3.37552e-15
1296	30	303.1	4.69437e-15																		1296	27	300.1	3.37552e-15
1297	30	303.1	4.69437e-15																		1297	27	300.1	3.37552e-15
1298	30	303.1	4.69437e-15																		1298	27	300.1	3.37552e-15
1299	30	303.1	4.69437e-15																		1299	27	300.1	3.37552e-15
1300	30	303.1	4.69437e-15																		1300	27	300.1	3.37552e-15
1301	30	303.1	4.69437e-15																		1301	27	300.1	3.37552e-15
1302	30	303.1	4.69437e-15																		1302	27	300.1	3.37552e-15
1303	30	303.1	4.69437e-15																		1303	27	300.1	3.37552e-15
1304	30	303.1	4.69437e-15																		1304	27	300.1	3.37552e-15
1305	30	303.1	4.69437e-15																		1305	27	300.1	3.37552e-15
1306	30	303.1	4.69437e-15																		1306	27	300.1	3.37552e-15
1307	30	303.1	4.69437e-15																		1307	27	300.1	3.37552e-15
1308	30	303.1	4.69437e-15																		1308	27	300.1	3.37552e-15
1309	30	303.1	4.69437e-15																		1309	27	300.1	3.37552e-15
1310	30	303.1	4.69437e-15																		1310	27	300.1	3.37552e-15
1311	30	303.1	4.69437e-15																		1311	27	300.1	3.37552e-15
1312	30	303.1	4.69437e-15																		1312	27	300.1	3.37552e-15
1313	30	303.1	4.69437e-15																		1313	27	300.1	3.37552e-15
1314	30	303.1	4.69437e-15																		1314	27	300.1	3.37552e-15
1315	30	303.1	4.69437e-15																		1315	27	300.1	3.37552e-15
1316	30	303.1	4.69437e-15																		1316	27	300.1	3.37552e-15
1317	30	303.1	4.69437e-15																		1317	27	300.1	3.37552e-15
1318	30	303.1	4.69437e-15																		1318	27	300.1	3.37552e-15
1319	30	303.1	4.69437e-15																		1319	27	300.1	3.37552e-15
1320	30	303.1	4.69437e-15																		1320	27	300.1	3.37552e-15
1321	30	303.1	4.69437e-15																		1321	27	300.1	3.37552e-15
1322	30	303.1	4.69437e-15																		1322	27	300.1	3.37552e-15
1323	30	303.1	4.69437e-15																		1323	27	300.1	3.37552e-15
1324	30	303.1	4.69437e-15																		1324	27	300.1	3.37552e-15
1325	30	303.1	4.69437e-15																		1325	27	300.1	3.37552e-15
1326	30	303.1	4.69437e-15																		1326	27	300.1	3.37552e-15
1327	30	303.1	4.69437e-15																		1327	27	300.1	3.37552e-15
1328	30	303.1	4.69437e-15																		1328	27	300.1	3.37552e-15
1329	30	303.1	4.69437e-15																		1329	27	300.1	3.37552e-15
1330	30	303.1	4.69437e-15																		1330	27	300.1	3.37552e-15
1331	30	303.1	4.69437e-15																		1331	27	300.1	3.37552e-15
1332	30	303.1	4.69437e-15																		1332	27	300.1	3.37552e-15
1333	30	303.1	4.69437e-15																		1333	27	300.1	3.37552e-15
1334	30	303.1	4.69437e-15																		1334	27	300.1	3.37552e-15
1335	30	303.1	4.69437e-15																		1335	27	300.1	3.37552e-15
1336	30	303.1	4.69437e-15																		1336	27	300.1	3.37552e-15
1337	30	303.1	4.69437e-15																		1337	27	300.1	3.37552e-15
1338	30	303.1	4.69437e-15																		1338	27	300.1	3.37552e-15
1339	30	303.1	4.69437e-15																		1339	27	300.1	3.37552e-15
1340	30	303.1	4.69437e-15																		1340	27	300.1	3.37552e-15
1341	30	303.1	4.69437e-15																		1341	27	300.1	3.37552e-15
1342	30	303.1	4.69437e-15																		1342	27	300.1	3.37552e-15
1343	30	303.1	4.69437e-15																		1343	27	300.1	3.37552e-15
1344	30	303.1	4.69437e-15																		1344	27	300.1	3.37552e-15
1345	30	303.1	4.69437e-15																		1345	27	300.1	3.37552e-15
1346	30	303.1	4.69437e-15																		1346	27	300.1	3.37552e-15
1347	30	303.1	4.69437e-15																		1347	27	300.1	3.37552e-15
1348	30	303.1	4.69437e-15																		1348	27	300.1	3.37552e-15
1349	30	303.1	4.69437e-15																		1349	27	300.1	3.37552e-15
1350	30	303.1	4.69437e-15																		1350	27	300.1	3.37552e-15
1351	30	303.1	4.69437e-15																		1351	27	300.1	3.37552e-15
1352	30	303.1	4.69437e-15																		1352	27	300.1	3.37552e-15
1353	30	303.1	4.69437e-15																		1353	27	300.1	3.37552e-15
1354	30	303.1	4.69437e-15																		1354	27	300.1	3.37552e-15
1355	30	303.1	4.69437e-15																		1355	27	300.1	3.37552e-15
1356	30	303.1	4.69437e-15																		1356	27	300.1	3.37552e-15
1357	30	303.1	4.69437e-15																		1357	27	300.1	3.37552e-15
1358	30	303.1	4.69437e-15																		1358	27	300.1	3.37552e-15
1359	30	303.1	4.69437e-15																		1359	27	300.1	3.37552e-15
1360	30	303.1	4.69437e-15																		1360	27	300.1	3.37552e-15
1361	30	303.1	4.69437e-15																		1361	27	300.1	3.37552e-15
1362	30	303.1	4.69437e-15																		1362	27	300.1	3.37552e-15
1363	30	303.1	4.69437e-15																		1363	27	300.1	3.37552e-15
1364	30	303.1	4.69437e-15																		1364	27	300.1	3.37552e-15
1365	30	303.1	4.69437e-15																		1365	27	300.1	3.37552e-15
1366	30	303.1	4.69437e-15																		1366	27	300.1	3.37552e-15
1367	30	303.1	4.69437e-15																		1367	27	300.1	3.37552e-15
1368	30	303.1	4.69437e-15																		1368	27	300.1	3.37552e-15
1369	30	303.1	4.69437e-15																		1369	27	300.1	3.37552e-15
1370	30	303.1	4.69437e-15																		1370	27	300.1	3.37552e-15
1371	30	303.1	4.69437e-15																		1371	27	300.1	3.37552e-15
1372	30	303.1	4.69437e-15																		1372	27	300.1	3.37552e-15
1373	30	303.1	4.69437e-15																		1373	27	300.1	3.37552e-15
1374	30	303.1	4.69437e-15																		1374	27	300.1	3.37552e-15
1375	30	303.1	4.69437e-15																		1375	27	300.1	3.37552e-15
1376	30	303.1	4.69437e-15																		1376	27	300.1	3.37552e-15
1377	30	303.1	4.69437e-15																		1377	27	300.1	3.37552e-15
1378	30	303.1	4.69437e-15																		1378	27	300.1	3.37552e-15
1379	30	303.1	4.69437e-15																		1379	27	300.1	3.37552e-15
1380	30	303.1	4.69437e-15																		1380	27	300.1	3.37552e-15
1381	30	303.1	4.69437e-15																		1381	27	300.1	3.37552e-15
1382	30	303.1	4.69437e-15																		1382	27	300.1	3.37552e-15
1383	30	303.1	4.69437e-15																		1383	27	300.1	3.37552e-15
1384	30	303.1	4.69437e-15																		1384	27	300.1	3.37552e-15
1385	30	303.1	4.69437e-15																		1385	27	300.1	3.37552e-15
1386	30	303.1	4.69437e-15																		1386	27	300.1	3.37552e-15
1387	30	303.1	4.69437e-15																		1387	27	300.1	3.37552e-15
1388	30	303.1	4.69437e-15																		1388	27	300.1	3.37552e-15
1389	30	303.1	4.69437e-15																		1389	27	300.1	3.37552e-15
1390	30	303.1	4.69437e-15																		1390	27	300.1	3.37552e-15
1391	30	303.1	4.69437e-15																		1391	27	300.1	3.37552e-15
1392	30	303.1	4.69437e-15																		1392	27	300.1	3.37552e-15
1393	30	303.1	4.69437e-15																		1393	27	300.1	3.37552e-15
1394	30	303.1	4.69437e-15																		1394	27	300.1	3.37552e-15
1395	30	303.1	4.69437e-15																		1395	27	300.1	3.37552e-15
1396	30	303.1	4.69437e-15																		1396	27	300.1	3.37552e-15
1397	30	303.1	4.69437e-15																		1397	27	300.1	3.37552e-15
1398	30	303.1	4.69437e-15																		1398	27	300.1	3.37552e-15
1399	30	303.1	4.69437e-15																		1399	27	300.1	3.37552e-15
1400	30	303.1	4.69437e-15																		1400	27	300.1	3.37552e-15
1401	30	303.1	4.69437e-15																		1401	27	300.1	3.37552e-15
1402	30	303.1	4.69437e-15																		1402	27	300.1	3.37552e-15
1403	30	303.1	4.69437e-15																		1403	27	300.1	3.37552e-15
1404	30	303.1	4.69437e-15																		1404	27	300.1	3.37552e-15
1405	30	303.1	4.69437e-15																		1405	27	300.1	3.37552e-15
1406	30	303.1	4.69437e-15																		1406	27	300.1	3.37552e-15
1407	30	303.1	4.69437e-15																		1407	27	300.1	3.37552e-15
1408	30	303.1	4.69437e-15																		1408	27	300.1	3.37552e-15
1409	30	303.1	4.69437e-15																		1409	27	300.1	3.37552e-15
1410	30	303.1	4.69437e-15																		1410	27	300.1	3.37552e-15
1411	30	303.1	4.69437e-15																		1411	27	300.1	3.37552e-15
1412	30	303.1	4.69437e-15																		1412	27	300.1	3.37552e-15
1413	30	303.1	4.69437e-15																		1413	27	300.1	3.37552e-15
1414	30	303.1	4.69437e-15																		1414	27	300.1	3.37552e-15
1415	30	303.1	4.69437e-15																		1415	27	300.1	3.37552e-15
1416	30	303.1	4.69437e-15																		1416	27	300.1	3.37552e-15
1417	30	303.1	4.69437e-15																		1417	27	300.1	3.37552e-15
1418	30	303.1	4.69437e-15																		1418	27	300.1	3.37552e-15
1419	30	303.1	4.69437e-15																		1419	27	300.1	3.37552e-15
1420	30	303.1	4.69437e-15																		1420	27	300.1	3.37552e-15
1421	30	303.1	4.69437e-15																		1421	27	300.1	3.37552e-15
1422	30	303.1	4.69437e-15																		1422	27	300.1	3.37552e-15
1423	30	303.1	4.69437e-15																		1423	27	300.1	3.37552e-15
1424	30	303.1	4.69437e-15																		1424	27	300.1	3.37552e-15
1425	30	303.1	4.69437e-15																		1425	27	300.1	3.37552e-15
1426	30	303.1	4.69437e-15																		1426	27	300.1	3.37552e-15
1427	30	303.1	4.69437e-15																		1427	27	300.1	3.37552e-15
1428	30	303.1	4.69437e-15																		1428	27	300.1	3.37552e-15
1429	30	303.1	4.69437e-15																		1429	27	300.1	3.37552e-15
1430	30	303.1	4.69437e-15																		1430	27	300.1	3.37552e-15
1431	30	303.1	4.69437e-15																		1431	27	300.1	3.37552e-15
1432	30	303.1	4.69437e-15																		1432	27	300.1	3.37552e-15
1433	30	303.1	4.69437e-15																		1433	27	300.1	3.37552e-15
1434	30	303.1	4.69437e-15																		1434	27	300.1	3.37552e-15
1435	30	303.1	4.69437e-15																		1435	27	300.1	3.37552e-15
1436	30	303.1	4.69437e-15																		1436	27	300.1	3.37552e-15
1437	30	303.1	4.69437e-15																		1437	27	300.1	3.37552e-15
1438	30	303.1	4.69437e-15																		1438	27	300.1	3.37552e-15
1439	30	303.1	4.69437e-15																		1439	27	300.1	3.37552e-15
1440	30	303.1	4.69437e-15																		1440	27	300.1	3.37552e-15
1441	30	303.1	4.69437e-15																		1441	27	300.1	3.37552e-15
1442	30	303.1	4.69437e-15																		1442	27	300.1	3.37552e-15
1443	30	303.1	4.69437e-15																		1443	27	300.1	3.37552e-15
1444	30	303.1	4.69437e-15																		1444	27	300.1	3.37552e-15
1445	30	303.1	4.69437e-15																		1445	27	300.1	3.37552e-15
1446	30	303.1	4.69437e-15																		1446	27	300.1	3.37552e-15
1447	30	303.1	4.69437e-15																		1447	27	300.1	3.37552e-15
1448	30	303.1	4.69437e-15																		1448	27	300.1	3.37552e-15
1449	30	303.1	4.69437e-15																		1449	27	300.1	3.37552e-15
1450	30	303.1	4.69437e-15																		1450	27	300.1	3.37552e-15
1451	30	303.1	4.69437e-15																		1451	27	300.1	3.37552e-15
1452	30	303.1	4.69437e-15																		1452	27	300.1	3.37552e-15
1453	30	303.1	4.69437e-15																		1453	27	300.1	3.37552e-15
1454	30	303.1	4.69437e-15																		1454	27	300.1	3.37552e-15
1455	30	303.1	4.69437e-15																		1455	27	300.1	3.37552e-15
1456	30	303.1	4.69437e-15																		1456	27	300.1	3.37552e-15
1457	30	303.1	4.69437e-15																		1457	27	300.1	3.37552e-15
1458	30	303.1	4.69437e-15																		1458	27	300.1	3.37552e-15
1459	30	303.1	4.69437e-15																		1459	27	300.1	3.37552e-15
1460	30	303.1	4.69437e-15																		1460	27	300.1	3.37552e-15
1461	30	303.1	4.69437e-15																		1461	27	300.1	3.37552e-15
1462	30	303.1	4.69437e-15																		1462	27	300.1	3.37552e-15
1463	30	303.1	4.69437e-15																		1463	27	300.1	3.37552e-15
1464	30	303.1	4.69437e-15																		1464	27	300.1	3.37552e-15
1465	30	303.1	4.69437e-15																		1465	27	300.1	3.37552e-15
1466	30	303.1	4.69437e-15																		1466	27	300.1	3.37552e-15
1467	30	303.1	4.69437e-15																		1467	27	300.1	3.37552e-15
1468	30	303.1	4.69437e-15																		1468	27	300.1	3.37552e-15
1469	30	303.1	4.69437e-15																		1469	27	300.1	3.37552e-15
1470	30	303.1	4.69437e-15																		1470	27	300.1	3.37552e-15
1471	30	303.1	4.69437e-15																		1471	27	300.1	3.37552e-15
1472	30	303.1	4.69437e-15																		1472	27	300.1	3.37552e-15
1473	30	303.1	4.69437e-15																		1473	27	300.1	3.37552e-15
1474	30	303.1	4.69437e-15																		1474	27	300.1	3.37552e-15
1475	30	303.1	4.69437e-15																		1475	27	300.1	3.37552e-15
1476	30	303.1	4.69437e-15																		1476	27	300.1	3.37552e-15
1477	30	303.1	4.69437e-15																		1477	27	300.1	3.37552e-15
1478	30	303.1	4.69437e-15																		1478	27	300.1	3.37552e-15
1479	30	303.1	4.69437e-15																		1479	27	300.1	3.37552e-15
1480	30	303.1	4.69437e-15																		1480	27	300.1	3.37552e-15
1481	30	303.1	4.69437e-15																		1481	27	300.1	3.37552e-15
1482	30	303.1	4.69437e-15																		1482	27	300.1	3.37552e-15
1483	30	303.1	4.69437e-15																		1483	27	300.1	3.37552e-15
1484	30	303.1	4.69437e-15																		1484	27	300.1	3.37552e-15
1485	30	303.1	4.69437e-15																		1485	27	300.1	3.37552e-15
1486	30	303.1	4.69437e-15																		1486	27	300.1	3.37552e-15
1487	30	303.1	4.69437e-15																		1487	27	300.1	3.37552e-15
1488	30	303.1	4.69437e-15																		1488	27	300.1	3.37552e-15
1489	30	303.1	4.69437e-15																		1489	27	300.1	3.37552e-15
1490	30	303.1	4.69437e-15																		1490	27	300.1	3.37552e-15
1491	30	303.1	4.69437e-15																		1491	27	300.1	3.37552e-15
1492	30	303.1	4.69437e-15																		1492	27	300.1	3.37552e-15
1493	30	303.1	4.69437e-15																		1493	27	300.1	3.37552e-15
1494	30	303.1	4.69437e-15																		1494	27	300.1	3.37552e-15
1495	30	303.1	4.69437e-15																		1495	27	300.1	3.37552e-15
1496	30	303.1	4.69437e-15																		1496	27	300.1	3.37552e-15
1497	30	303.1	4.69437e-15																		1497	27	300.1	3.37552e-15
1498	30	303.1	4.69437e-15																		1498	27	300.1	3.37552e-15
1499	30	303.1	4.69437e-15																		1499	27	300.1	3.37552e-15
1500	30	303.1	4.69437e-15																		1500	27	300.1	3.37552e-15
1501	30	303.1	4.69437e-15																		1501	27	300.1	3.37552e-15
1502	30	303.1	4.69437e-15																		1502	27	300.1	3.37552e-15
1503	30	303.1	4.69437e-15																		1503	27	300.1	3.37552e-15
1504	30	303.1	4.69437e-15																		1504	27	300.1	3.37552e-15
1505	30	303.1	4.69437e-15																		1505	27	300.1	3.37552e-15
1506	30	303.1	4.69437e-15																		1506	27	300.1	3.37552e-15
1507	30	303.1	4.69437e-15																		1507	27	300.1	3.37552e-15
1508	30	303.1	4.69437e-15																		1508	27	300.1	3.37552e-15
1509	30	303.1	4.69437e-15																		1509	27	300.1	3.37552e-15
1510	30	303.1	4.69437e-15																		1510	27	300.1	3.37552e-15
1511	30	303.1	4.69437e-15																		1511	27	300.1	3.37552e-15
1512	30	303.1	4.69437e-15																		1512	27	300.1	3.37552e-15
1513	30	303.1	4.69437e-15																		1513	27	300.1	3.37552e-15
1514	30	303.1	4.69437e-15																		1514	27	300.1	3.37552e-15
1515	30	303.1	4.69437e-15																		1515	27	300.1	3.37552e-15
1516	30	303.1	4.69437e-15																		1516	27	300.1	3.37552e-15
1517	30	303.1	4.69437e-15																		1517	27	300.1	3.37552e-15
1518	30	303.1	4.69437e-15																		1518	27	300.1	3.37552e-15
1519	30	303.1	4.69437e-15																		1519	27	300.1	3.37552e-15
1520	30	303.1	4.69437e-15																		1520	27	300.1	3.37552e-15
1521	30	303.1	4.69437e-15																		1521	27	300.1	3.37552e-15
1522	30	303.1	4.69437e-15																		1522	27	300.1	3.37552e-15
1523	30	303.1	4.69437e-15																		1523	27	300.1	3.37552e-15
1524	30	303.1	4.69437e-15																		1524	27	300.1	3.37552e-15
1525	30	303.1	4.69437e-15																		1525	27	300.1	3.37552e-15
1526	30	303.1	4.69437e-15																		1526	27	300.1	3.37552e-15
1527	30	303.1	4.69437e-15																		1527	27	300.1	3.37552e-15
1528	30	303.1	4.69437e-15																		1528	27	300.1	3.37552e-15
1529	30	303.1	4.69437e-15																		1529	27	300.1	3.37552e-15
1530	30	303.1	4.69437e-15																		1530	27	300.1	3.37552e-15
1531	30	303.1	4.69437e-15																		1531	27	300.1	3.37552e-15
1532	30	303.1	4.69437e-15																		1532	27	300.1	3.37552e-15
1533	30	303.1	4.69437e-15																		1533	27	300.1	3.37552e-15
1534	30	303.1	4.69437e-15																		1534	27	300.1	3.37552e-15
1535	30	303.1	4.69437e-15																		1535	27	300.1	3.37552e-15
1536	30	303.1	4.69437e-15																		1536	27	300.1	3.37552e-15
1537	30	303.1	4.69437e-15																		1537	27	300.1	3.37552e-15
1538	30	303.1	4.69437e-15																		1538	27	300.1	3.37552e-15
1539	30	303.1	4.69437e-15																		1539	27	300.1	3.37552e-15
1540	30	303.1	4.69437e-15																		1540	27	300.1	3.37552e-15
1541	30	303.1	4.69437e-15																		1541	27	300.1	3.37552e-15
1542	30	303.1	4.69437e-15																		1542	27	300.1	3.37552e-15
1543	30	303.1	4.69437e-15																		1543	27	300.1	3.37552e-15
1544	30	303.1	4.69437e-15																		1544	27	300.1	3.37552e-15
1545	30	303.1	4.69437e-15																		1545	27	300.1	3.37552e-15
1546	30	303.1	4.69437e-15																		1546	27	300.1	3.37552e-15
1547	30	303.1	4.69437e-15																		1547	27	300.1	3.37552e-15
1548	30	303.1	4.69437e-15																		1548	27	300.1	3.37552e-15
1549	30	303.1	4.69437e-15																		1549	27	300.1	3.37552e-15
1550	30	303.1	4.69437e-15																		1550	27	300.1	3.37552e-15
1551	30	303.1	4.69437e-15																		1551	27	300.1	3.37552e-15
1552	30	303.1	4.69437e-15																		1552	27	300.1	3.37552e-15
1553	30	303.1	4.69437e-15																		1553	27	300.1	3.37552e-15
1554	30	303.1	4.69437e-15																		1554	27	300.1	3.37552e-15
1555	30	303.1	4.69437e-15																		1555	27	300.1	3.37552e-15
1556	30	303.1	4.69437e-15																		1556	27	300.1	3.37552e-15
1557	30	303.1	4.69437e-15																		1557	27	300.1	3.37552e-15
1558	30	303.1	4.69437e-15																		1558	27	300.1	3.37552e-15
1559	30	303.1	4.69437e-15																		1559	27	300.1	3.37552e-15
1560	30	303.1	4.69437e-15																		1560	27	300.1	3.37552e-15
1561	30	303.1	4.69437e-15																		1561	27	300.1	3.37552e-15
1562	30	303.1	4.69437e-15																		1562	27	300.1	3.37552e-15
1563	30	303.1	4.69437e-15																		1563	27	300.1	3.37552e-15
1564	30	303.1	4.69437e-15																		1564	27	300.1	3.37552e-15
1565	30	303.1	4.69437e-15																		1565	27	300.1	3.37552e-15
1566	30	303.1	4.69437e-15																		1566	27	300.1	3.37552e-15
1567	30	303.1	4.69437e-15																		1567	27	300.1	3.37552e-15
1568	30	303.1	4.69437e-15																		1568	27	300.1	3.37552e-15
1569	30	303.1	4.69437e-15																		1569	27	300.1	3.37552e-15
1570	30	303.1	4.69437e-15																		1570	27	300.1	3.37552e-15
1571	30	303.1	4.69437e-15																		1571	27	300.1	3.37552e-15
1572	30	303.1	4.69437e-15																		1572	27	300.1	3.37552e-15
1573	30	303.1	4.69437e-15																		1573	27	300.1	3.37552e-15
1574	30	303.1	4.69437e-15																		1574	27	300.1	3.37552e-15
1575	30	303.1	4.69437e-15																		1575	27	300.1	3.37552e-15
1576	30	303.1	4.69437e-15																		1576	27	300.1	3.37552e-15
1577	30	303.1	4.69437e-15																		1577	27	300.1	3.37552e-15
1578	30	303.1	4.69437e-15																		1578	27	300.1	3.37552e-15
1579	30	303.1	4.69437e-15																		1579	27	300.1	3.37552e-15
1580	30	303.1	4.69437e-15																		1580	27	300.1	3.37552e-15
1581	30	303.1	4.69437e-15																		1581	27	300.1	3.37552e-15
1582	30	303.1	4.69437e-15																		1582	27	300.1	3.37552e-15
1583	30	303.1	4.69437e-15																		1583	27	300.1	3.37552e-15
1584	30	303.1	4.69437e-15																		1584	27	300.1	3.37552e-15
1585	30	303.1	4.69437e-15																		1585	27	300.1	3.37552e-15
1586	30	303.1	4.69437e-15																		1586	27	300.1	3.37552e-15
1587	30	303.1	4.69437e-15																		1587	27	300.1	3.37552e-15
1588	30	303.1	4.69437e-15																		1588	27	300.1	3.37552e-15
1589	30	303.1	4.69437e-15																		1589	27	300.1	3.37552e-15
1590	30	303.1	4.69437e-15																		1590	27	300.1	3.37552e-15
1591	30	303.1	4.69437e-15																		1591	27	300.1	3.37552e-15
1592	30	303.1	4.69437e-15																		1592	27	300.1	3.37552e-15
1593	30	303.1	4.69437e-15																		1593	27	300.1	3.37552e-15
1594	30	303.1	4.69437e-15																		1594	27	300.1	3.37552e-15
1595	30	303.1	4.69437e-15																		1595	27	300.1	3.37552e-15
1596	30	303.1	4.69437e-15																		1596	27	300.1	3.37552e-15
1597	30	303.1	4.69437e-15																		1597	27	300.1	3.37552e-15
1598	30	303.1	4.69437e-15																		1598	27	300.1	3.37552e-15
1599	30	303.1	4.69437e-15																		1599	27	300.1	3.37552e-15
1600	30	303.1	4.69437e-15																		1600	27	300.1	3.37552e-15
1601	30	303.1	4.69437e-15																		1601	27	300.1	3.37552e-15
1602	30	303.1	4.69437e-15																		1602	27	300.1	3.37552e-15
1603	30	303.1	4.69437e-15																		1603	27	300.1	3.37552e-15
1604	30	303.1	4.69437e-15																		1604	27	300.1	3.37552e-15
1605	30	303.1	4.69437e-15																		1605	27	300.1	3.37552e-15
1606	30	303.1	4.69437e-15																		1606	27	300.1	3.37552e-15
1607	30	303.1	4.69437e-15																		1607	27	300.1	3.37552e-15
1608	30	303.1	4.69437e-15																		1608	27	300.1	3.37552e-15
1609	30	303.1	4.69437e-15																		1609	27	300.1	3.37552e-15
1610	30	303.1	4.69437e-15																		1610	27	300.1	3.37552e-15
1611	30	303.1	4.69437e-15																		1611	27	300.1	3.37552e-15
1612	30	303.1	4.69437e-15																		1612	27	300.1	3.37552e-15
1613	30	303.1	4.69437e-15																		1613	27	300.1	3.37552e-15
1614	30	303.1	4.69437e-15																		1614	27	300.1	3.37552e-15
1615	30	303.1	4.69437e-15																		1615	27	300.1	3.37552e-15
1616	30	303.1	4.69437e-15																		1616	27	300.1	3.37552e-15
1617	30	303.1	4.69437e-15																		1617	27	300.1	3.37552e-15
1618	30	303.1	4.69437e-15																		1618	27	300.1	3.37552e-15
1619	30	303.1	4.69437e-15																		1619	27	300.1	3.37552e-15
1620	30	303.1	4.69437e-15																		1620	27	300.1	3.37552e-15
1621	30	303.1	4.69437e-15																		1621	27	300.1	3.37552e-15
1622	30	303.1	4.69437e-15																		1622	27	300.1	3.37552e-15
1623	30	303.1	4.69437e-15																		1623	27	300.1	3.37552e-15
1624	30	303.1	4.69437e-15																		1624	27	300.1	3.37552e-15
1625	30	303.1	4.69437e-15																		1625	27	300.1	3.37552e-15
1626	30	303.1	4.69437e-15																		1626	27	300.1	3.37552e-15
1627	30	303.1	4.69437e-15																		1627	27	300.1	3.37552e-15
1628	30	303.1	4.69437e-15																		1628	27	300.1	3.37552e-15
1629	30	303.1	4.69437e-15																		1629	27	300.1	3.37552e-15
1630	30	303.1	4.69437e-15																		1630	27	300.1	3.37552e-15
1631	30	303.1	4.69437e-15																		1631	27	300.1	3.37552e-15
1632	30	303.1	4.69437e-15																		1632	27	300.1	3.37552e-15
1633	30	303.1	4.69437e-15																		1633	27	300.1	3.37552e-15
1634	30	303.1	4.69437e-15																		1634	27	300.1	3.37552e-15
1635	30	303.1	4.69437e-15																		1635	27	300.1	3.37552e-15
1636	30	303.1	4.69437e-15																		1636	27	300.1	3.37552e-15
1637	30	303.1	4.69437e-15																		1637	27	300.1	3.37552e-15
1638	30	303.1	4.69437e-15																		1638	27	300.1	3.37552e-15
1639	30	303.1	4.69437e-15																		1639	27	300.1	3.37552e-15
1640	30	303.1	4.69437e-15																		1640	27	300.1	3.37552e-15
1641	30	303.1	4.69437e-15																		1641	27	300.1	3.37552e-15
1642	30	303.1	4.69437e-15																		1642	27	300.1	3.37552e-15
1643	30	303.1	4.69437e-15																		1643	27	300.1	3.37552e-15
1644	30	303.1	4.69437e-15																		1644	27	300.1	3.37552e-15
1645	30	303.1	4.69437e-15																		1645	27	300.1	3.37552e-15
1646	30	303.1	4.69437e-15																		1646	27	300.1	3.37552e-15
1647	30	303.1	4.69437e-15																		1647	27	300.1	3.37552e-15
1648	30	303.1	4.69437e-15																		1648	27	300.1	3.37552e-15
1649	30	303.1	4.69437e-15																		1649	27	300.1	3.37552e-15
1650	30	303.1	4.69437e-15																		1650	27	300.1	3.37552e-15
1651	30	303.1	4.69437e-15																		1651	27	300.1	3.37552e-15
1652	30	303.1	4.69437e-15																		1652	27	300.1	3.37552e-15
1653	30	303.1	4.69437e-15																		1653	27	300.1	3.37552e-15
1654	30	303.1	4.69437e-15																		1654	27	300.1	3.37552e-15
1655	30	303.1	4.69437e-15																		1655	27	300.1	3.37552e-15
1656	30	303.1	4.69437e-15																		1656	27	300.1	3.37552e-15
1657	30	303.1	4.69437e-15																		1657	27	300.1	3.37552e-15
1658	30	303.1	4.69437e-15																		1658	27	300.1	3.37552e-15
1659	30	303.1	4.69437e-15																		1659	27	300.1	3.37552e-15
1660	30	303.1	4.69437e-15																		1660	27	300.1	3.37552e-15
1661	30	303.1	4.69437e-15																		1661	27	300.1	3.37552e-15
1662	30	303.1	4.69437e-15																		1662	27	300.1	3.37552e-15
1663	30	303.1	4.69437e-15																		1663	27	300.1	3.37552e-15
1664	30	303.1	4.69437e-15																		1664	27	300.1	3.37552e-15
1665	30	303.1	4.69437e-15																		1665	27	300.1	3.37552e-15
1666	30	303.1	4.69437e-15																		1666	27	300.1	3.37552e-15
1667	30	303.1	4.69437e-15																		1667	27	300.1	3.37552e-15
1668	30	303.1	4.69437e-15																		1668	27	300.1	3.37552e-15
1669	30	303.1	4.69437e-15																		1669	27	300.1	3.37552e-15
1670	30	303.1	4.69437e-15																		1670	27	300.1	3.37552e-15
1671	30	303.1	4.69437e-15																		1671	27	300.1	3.37552e-15
1672	30	303.1	4.69437e-15																		1672	27	300.1	3.37552e-15
1673	30	303.1	4.69437e-15																		1673	27	300.1	3.37552e-15
1674	30	303.1	4.69437e-15																		1674	27	300.1	3.37552e-15
1675	30	303.1	4.69437e-15																		1675	27	300.1	3.37552e-15
1676	30	303.1	4.69437e-15																		1676	27	300.1	3.37552e-15
1677	30	303.1	4.69437e-15																		1677	27	300.1	3.37552e-15
1678	30	303.1	4.69437e-15																		1678	27	300.1	3.37552e-15
1679	30	303.1	4.69437e-15																		1679	27	300.1	3.37552e-15
1680	30	303.1	4.69437e-15																		1680	27	300.1	3.37552e-15
1681	30	303.1	4.69437e-15																		1681	27	300.1	3.37552e-15
1682	30	303.1	4.69437e-15																		1682	27	300.1	3.37552e-15
1683	30	303.1	4.69437e-15																		1683	27	300.1	3.37552e-15
1684	30	303.1	4.69437e-15																		1684	27	300.1	3.37552e-15
1685	30	303.1	4.69437e-15																		1685	27	300.1	3.37552e-15
1686	30	303.1	4.69437e-15																		1686	27	300.1	3.37552e-15
1687	30	303.1	4.69437e-15																		1687	27	300.1	3.37552e-15
1688	30	303.1	4.69437e-15																		1688	27	300.1	3.37552e-15
1689	30	303.1	4.69437e-15																		1689	27	300.1	3.37552e-15
1690	30	303.1	4.69437e-15																		1690	27	300.1	3.37552e-15
1691	30	303.1	4.69437e-15																		1691	27	300.1	3.37552e-15
1692	30	303.1	4.69437e-15																		1692	27	300.1	3.37552e-15
1693	30	303.1	4.69437e-15																		1693	27	300.1	3.37552e-15
1694	30	303.1	4.69437e-15																		1694	27	300.1	3.37552e-15
1695	30	303.1	4.69437e-15																		1695	27	300.1	3.37552e-15
1696	30	303.1	4.69437e-15																		1696	27	300.1	3.37552e-15
1697	30	303.1	4.69437e-15																		1697	27	300.1	3.37552e-15
1698	30	303.1	4.69437e-15																		1698	27	300.1	3.37552e-15
1699	30	303.1	4.69437e-15																		1699	27	300.1	3.37552e-15
1700	30	303.1	4.69437e-15																		1700	27	300.1	3.37552e-15
1701	30	303.1	4.69437e-15																		1701	27	300.1	3.37552e-15
1702	30	303.1	4.69437e-15																		1702	27	300.1	3.37552e-15
1703	30	303.1	4.69437e-15																		1703	27	300.1	3.37552e-15
1704	30	303.1	4.69437e-15																		1704	27	300.1	3.37552e-15
1705	30	303.1	4.69437e-15																		1705	27	300.1	3.37552e-15
1706	30	303.1	4.69437e-15																		1706	27	300.1	3.37552e-15
1707	30	303.1	4.69437e-15																		1707	27	300.1	3.37552e-15
1708	30	303.1	4.69437e-15																		1708	27	300.1	3.37552e-15
1709	30	303.1	4.69437e-15																		1709	27	300.1	3.37552e-15
1710	30	303.1	4.69437e-15																		1710	27	300.1	3.37552e-15
1711	30	303.1	4.69437e-15																		1711	27	300.1	3.37552e-15
1712	30	303.1	4.69437e-15																		1712	27	300.1	3.37552e-15
1713	30	303.1	4.69437e-15																		1713	27	300.1	3.37552e-15
1714	30	303.1	4.69437e-15																		1714	27	300.1	3.37552e-15
1715	30	303.1	4.69437e-15																		1715	27	300.1	3.37552e-15
1716	30	303.1	4.69437e-15																		1716	27	300.1	3.37552e-15
1717	30	303.1	4.69437e-15																		1717	27	300.1	3.37552e-15
1718	30	303.1	4.69437e-15																		1718	27	300.1	3.37552e-15
1719	30	303.1	4.69437e-15																		1719	27	300.1	3.37552e-15
1720	30	303.1	4.69437e-15																		1720	27	300.1	3.37552e-15
1721	30	303.1	4.69437e-15																		1721	27	300.1	3.37552e-15
1722	30	303.1	4.69437e-15																		1722	27	300.1	3.37552e-15
1723	30	303.1	4.69437e-15																		1723	27	300.1	3.37552e-15
1724	30	303.1	4.69437e-15																		1724	27	300.1	3.37552e-15
1725	30	303.1	4.69437e-15																		1725	27	300.1	3.37552e-15
1726	30	303.1	4.69437e-15																		1726	27	300.1	3.37552e-15
1727	30	303.1	4.69437e-15																		1727	27	300.1	3.37552e-15
1728	30	303.1	4.69437e-15																		1728	27	300.1	3.37552e-15
1729	30	303.1	4.69437e-15																		1729	27	300.1	3.37552e-15
1730	30	303.1	4.69437e-15																		1730	27	300.1	3.37552e-15
1731	30	303.1	4.69437e-15																		1731	27	300.1	3.37552e-15
1732	30	303.1	4.69437e-15																		1732	27	300.1	3.37552e-15
1733	30	303.1	4.69437e-15																		1733	27	300.1	3.37552e-15
1734	30	303.1	4.69437e-15																		1734	27	300.1	3.37552e-15
1735	30	303.1	4.69437e-15																		1735	27	300.1	3.37552e-15
1736	30	303.1	4.69437e-15																		1736	27	300.1	3.37552e-15
1737	30	303.1	4.69437e-15																		1737	27	300.1	3.37552e-15
1738	30	303.1	4.69437e-15																		1738	27	300.1	3.37552e-15
1739	30	303.1	4.69437e-15																		1739	27	300.1	3.37552e-15
1740	30	303.1	4.69437e-15																		1740	27	300.1	3.37552e-15
1741	30	303.1	4.69437e-15																		1741	27	300.1	3.37552e-15
1742	30	303.1	4.69437e-15																		1742	27	300.1	3.37552e-15
1743	30	303.1	4.69437e-15																		1743	27	300.1	3.37552e-15
1744	30	303.1	4.69437e-15																		1744	27	300.1	3.37552e-15
1745	30	303.1	4.69437e-15																		1745	27	300.1	3.37552e-15
1746	30	303.1	4.69437e-15																		1746	27	300.1	3.37552e-15
1747	30	303.1	4.69437e-15																		1747	27	300.1	3.37552e-15
1748	30	303.1	4.69437e-15																		1748	27	300.1	3.37552e-15
1749	30	303.1	4.69437e-15																		1749	27	300.1	3.37552e-15
1750	30	303.1	4.69437e-15																		1750	27	300.1	3.37552e-15
1751	30	303.1	4.69437e-15																		1751	27	300.1	3.37552e-15
1752	30	303.1	4.69437e-15																		1752	27	300.1	3.37552e-15
1753	30	303.1	4.69437e-15																		1753	27	300.1	3.37552e-15
1754	30	303.1	4.69437e-15																		1754	27	300.1	3.37552e-15
1755	30	303.1	4.69437e-15																		1755	27	300.1	3.37552e-15
1756	30	303.1	4.69437e-15																		1756	27	300.1	3.37552e-15
1757	30	303.1	4.69437e-15																		1757	27	300.1	3.37552e-15
1758	30	303.1	4.69437e-15																		1758	27	300.1	3.37552e-15
1759	30	303.1	4.69437e-15																		1759	27	300.1	3.37552e-15
1760	30	303.1	4.69437e-15																		1760	27	300.1	3.37552e-15
1761	30	303.1	4.69437e-15																		1761	27	300.1	3.37552e-15
1762	30	303.1	4.69437e-15																		1762	27	300.1	3.37552e-15
1763	30	303.1	4.69437e-15																		1763	27	300.1	3.37552e-15
1764	30	303.1	4.69437e-15																		1764	27	300.1	3.37552e-15
1765	30	303.1	4.69437e-15																		1765	27	300.1	3.37552e-15
1766	30	303.1	4.69437e-15																		1766	27	300.1	3.37552e-15
1767	30	303.1	4.69437e-15																		1767	27	300.1	3.37552e-15
1768	30	303.1	4.69437e-15																		1768	27	300.1	3.37552e-15
1769	30	303.1	4.69437e-15																		1769	27	300.1	3.37552e-15
1770	30	303.1	4.69437e-15																		1770	27	300.1	3.37552e-15
1771	30	303.1	4.69437e-15																		1771	27	300.1	3.37552e-15
1772	30	303.1	4.69437e-15																		1772	27	300.1	3.37552e-15
1773	30	303.1	4.69437e-15																		1773	27	300.1	3.37552e-15
1774	30	303.1	4.69437e-15																		1774	27	300.1	3.37552e-15
1775	30	303.1	4.69437e-15																		1775	27	300.1	3.37552e-15
1776	30	303.1	4.69437e-15																		1776	27	300.1	3.37552e-15
1777	30	303.1	4.69437e-15																		1777	27	300.1	3.37552e-15
1778	30	303.1	4.69437e-15																		1778	27	300.1	3.37552e-15
1779	30	303.1	4.69437e-15																		1779	27	300.1	3.37552e-15
1780	30	303.1	4.69437e-15																		1780	27	300.1	3.37552e-15
1781	30	303.1	4.69437e-15																		1781	27	300.1	3.37552e-15
1782	30	303.1	4.69437e-15																		1782	27	300.1	3.37552e-15
1783	30	303.1	4.69437e-15																		1783	27	300.1	3.37552e-15
1784	30	303.1	4.69437e-15																		1784	27	300.1	3.37552e-15
1785	30	303.1	4.69437e-15																		1785	27	300.1	3.37552e-15
1786	30	303.1	4.69437e-15																		1786	27	300.1	3.37552e-15
1787	30	303.1	4.69437e-15																		1787	27	300.1	3.37552e-15
1788	30	303.1	4.69437e-15																		1788	27	300.1	3.37552e-15
1789	30	303.1	4.69437e-15																		1789	27	300.1	3.37552e-15
1790	30	303.1	4.69437e-15																		1790	27	300.1	3.37552e-15
1791	30	303.1	4.69437e-15																		1791	27	300.1	3.37552e-15
1792	30	303.1	4.69437e-15																		1792	27	300.1	3.37552e-15
1793	30	303.1	4.69437e-15																		1793	27	300.1	3.37552e-15
1794	30	303.1	4.69437e-15																		1794	27	300.1	3.37552e-15
1795	30	303.1	4.69437e-15																		1795	27	300.1	3.37552e-15
1796	30	303.1	4.69437e-15																		1796	27	300.1	3.37552e-15
1797	30	303.1	4.69437e-15																		1797	27	300.1	3.37552e-15
1798	30	303.1	4.69437e-15																		1798	27	300.1	3.37552e-15
1799	30	303.1	4.69437e-15																		1799	27	300.1	3.37552e-15
1800	30	303.1	4.69437e-15																		1800	27	300.1	3.37552e-15

## Sheet: RISK TABLE
			No Risk - Product stored within recommended conditions
			Lower Risk - Loss of shelf-life from temperature excursion estimated to be no more than 15 days
			Higher Risk - Loss of shelf-life from temperature excursion estimated to be more than 15 days
			Product Label: Do not store above 25oC							Product Label: Do not store above 30oC
			Product stored at 25oC long-term							Product stored at 30oC long-term
		25							25
		24							24
		23							23
		22							22
		21							21
	Days of Exposure	20							20
		19							19
		18							18
		17							17
		16							16
		15							15
		14							14
		13							13
		12							12
		11							11
		10							10
		9							9
		8							8
		7							7
		6							6
		5							5
		4							4
		3							3
		2							2
		1							1
			25 oC	30 oC	40 oC	50 oC	60 oC			25 oC	30 oC	40 oC	50 oC	60 oC
					Temperature							Temperature
			Product Label: Do not store above 25oC							Product Label: Do not store above 30oC
			Product stored at 22oC long-term							Product stored at 27oC long-term
		250							250
		240							240
		230							230
		220							220
		210							210
		200							200
		190							190
		180							180
		170							170
		160							160
		150							150
		140							140
		130							130
		120							120
		110							110
		100							100
		90							90
		80							80
		70							70
		60							60
		50							50
		40							40
		30							30
		20							20
		10							10
			25 oC	30 oC	40 oC	50 oC	60 oC			25 oC	30 oC	40 oC	50 oC	60 oC
					Temperature							Temperature
